# Supplementary material for: HIV-1 Protease Dimerization Dynamics Reveals a Transient Druggable Binding Pocket at the Interface
Source: Sci Rep. 2015 Dec 22;5:18555. doi: 10.1038/srep18555 (PMC4686983; doi:10.1038/srep18555)
Supplement: Supporting Information [file srep18555-s2.pdb]

REMARK -----------------------------------------------------------
REMARK   F. Pietrucci, A.V. Vargiu, A. Kranjc
REMARK      HIV-1 Protease Dimerization Dynamics Reveals a
REMARK      Transient Druggable Binding Pocket at the Interface 
REMARK   Scientific Reports 2015
REMARK        *** SUPPLEMENTARY DATA OF THE ARTICLE ***
REMARK   This file contains a set of structures corresponding
REMARK   to a value between 3.2 and 3.8 nm of the intermonomer 
REMARK   distance (CV1 in Methods section of the article).
REMARK   Configurations S2A, S2B, S2C in the article are
REMARK   structure number 4, 2 and 24, respectively.
REMARK -----------------------------------------------------------
REMARK  structure  1
CRYST1   92.896   92.896   92.896  90.00  90.00  90.00 P 1           1
ATOM      1  N   PRO X   1      56.227  31.745  54.885  0.00  0.00            
ATOM      2  H1  PRO X   1      56.359  30.746  55.007  0.00  0.00            
ATOM      3  H2  PRO X   1      56.373  32.104  53.949  0.00  0.00            
ATOM      4  CD  PRO X   1      57.093  32.442  55.853  0.00  0.00            
ATOM      5  HD1 PRO X   1      57.885  32.878  55.249  0.00  0.00            
ATOM      6  HD2 PRO X   1      57.655  31.715  56.443  0.00  0.00            
ATOM      7  CG  PRO X   1      56.313  33.539  56.575  0.00  0.00            
ATOM      8  HG1 PRO X   1      56.787  34.522  56.545  0.00  0.00            
ATOM      9  HG2 PRO X   1      56.124  33.300  57.628  0.00  0.00            
ATOM     10  CB  PRO X   1      55.035  33.625  55.748  0.00  0.00            
ATOM     11  HB1 PRO X   1      55.261  34.364  54.972  0.00  0.00            
ATOM     12  HB2 PRO X   1      54.147  33.967  56.277  0.00  0.00            
ATOM     13  CA  PRO X   1      54.880  32.182  55.271  0.00  0.00            
ATOM     14  HA  PRO X   1      54.515  31.650  56.152  0.00  0.00            
ATOM     15  C   PRO X   1      53.784  31.942  54.245  0.00  0.00            
ATOM     16  O   PRO X   1      54.106  31.744  53.078  0.00  0.00            
ATOM     17  N   GLN X   2      52.548  31.911  54.752  0.00  0.00            
ATOM     18  H   GLN X   2      52.489  32.062  55.759  0.00  0.00            
ATOM     19  CA  GLN X   2      51.343  31.855  53.943  0.00  0.00            
ATOM     20  HA  GLN X   2      51.593  32.117  52.917  0.00  0.00            
ATOM     21  CB  GLN X   2      50.907  30.394  54.006  0.00  0.00            
ATOM     22  HB1 GLN X   2      51.815  29.814  53.885  0.00  0.00            
ATOM     23  HB2 GLN X   2      50.575  30.109  55.009  0.00  0.00            
ATOM     24  CG  GLN X   2      49.964  30.004  52.872  0.00  0.00            
ATOM     25  HG1 GLN X   2      49.075  30.636  52.854  0.00  0.00            
ATOM     26  HG2 GLN X   2      50.467  30.030  51.904  0.00  0.00            
ATOM     27  CD  GLN X   2      49.512  28.564  53.105  0.00  0.00            
ATOM     28  OE1 GLN X   2      49.954  27.621  52.456  0.00  0.00            
ATOM     29  NE2 GLN X   2      48.516  28.374  53.968  0.00  0.00            
ATOM     30 HE21 GLN X   2      48.023  27.503  53.822  0.00  0.00            
ATOM     31 HE22 GLN X   2      48.171  29.061  54.621  0.00  0.00            
ATOM     32  C   GLN X   2      50.154  32.678  54.419  0.00  0.00            
ATOM     33  O   GLN X   2      49.801  32.683  55.592  0.00  0.00            
ATOM     34  N   ILE X   3      49.485  33.329  53.458  0.00  0.00            
ATOM     35  H   ILE X   3      49.951  33.248  52.573  0.00  0.00            
ATOM     36  CA  ILE X   3      48.236  34.045  53.665  0.00  0.00            
ATOM     37  HA  ILE X   3      47.791  33.680  54.592  0.00  0.00            
ATOM     38  CB  ILE X   3      48.365  35.537  53.915  0.00  0.00            
ATOM     39  HB  ILE X   3      49.136  35.679  54.668  0.00  0.00            
ATOM     40  CG2 ILE X   3      48.887  36.334  52.716  0.00  0.00            
ATOM     41 HG21 ILE X   3      48.066  36.559  52.044  0.00  0.00            
ATOM     42 HG22 ILE X   3      49.306  37.284  53.056  0.00  0.00            
ATOM     43 HG23 ILE X   3      49.738  35.780  52.325  0.00  0.00            
ATOM     44  CG1 ILE X   3      47.220  36.239  54.629  0.00  0.00            
ATOM     45 HG11 ILE X   3      47.452  37.298  54.774  0.00  0.00            
ATOM     46 HG12 ILE X   3      46.408  36.284  53.905  0.00  0.00            
ATOM     47  CD  ILE X   3      46.953  35.746  56.051  0.00  0.00            
ATOM     48  HD1 ILE X   3      47.881  35.426  56.514  0.00  0.00            
ATOM     49  HD2 ILE X   3      46.447  36.485  56.670  0.00  0.00            
ATOM     50  HD3 ILE X   3      46.281  34.910  55.852  0.00  0.00            
ATOM     51  C   ILE X   3      47.223  33.705  52.586  0.00  0.00            
ATOM     52  O   ILE X   3      47.638  33.086  51.607  0.00  0.00            
ATOM     53  N   THR X   4      45.937  33.955  52.859  0.00  0.00            
ATOM     54  H   THR X   4      45.696  34.346  53.750  0.00  0.00            
ATOM     55  CA  THR X   4      44.917  34.009  51.822  0.00  0.00            
ATOM     56  HA  THR X   4      44.990  33.015  51.364  0.00  0.00            
ATOM     57  CB  THR X   4      43.602  34.107  52.589  0.00  0.00            
ATOM     58  HB  THR X   4      42.803  34.186  51.858  0.00  0.00            
ATOM     59  CG2 THR X   4      43.265  32.971  53.557  0.00  0.00            
ATOM     60 HG21 THR X   4      43.369  32.018  53.048  0.00  0.00            
ATOM     61 HG22 THR X   4      43.946  32.963  54.400  0.00  0.00            
ATOM     62 HG23 THR X   4      42.267  33.164  53.931  0.00  0.00            
ATOM     63  OG1 THR X   4      43.577  35.335  53.287  0.00  0.00            
ATOM     64  HG1 THR X   4      43.018  35.170  54.050  0.00  0.00            
ATOM     65  C   THR X   4      45.117  35.012  50.702  0.00  0.00            
ATOM     66  O   THR X   4      45.846  36.005  50.737  0.00  0.00            
ATOM     67  N   LEU X   5      44.367  34.759  49.628  0.00  0.00            
ATOM     68  H   LEU X   5      43.757  33.958  49.594  0.00  0.00            
ATOM     69  CA  LEU X   5      44.355  35.528  48.404  0.00  0.00            
ATOM     70  HA  LEU X   5      45.385  35.754  48.102  0.00  0.00            
ATOM     71  CB  LEU X   5      43.757  34.714  47.254  0.00  0.00            
ATOM     72  HB1 LEU X   5      44.052  33.680  47.397  0.00  0.00            
ATOM     73  HB2 LEU X   5      42.666  34.762  47.379  0.00  0.00            
ATOM     74  CG  LEU X   5      44.061  35.120  45.820  0.00  0.00            
ATOM     75  HG  LEU X   5      43.611  36.111  45.775  0.00  0.00            
ATOM     76  CD1 LEU X   5      45.521  35.056  45.368  0.00  0.00            
ATOM     77 HD11 LEU X   5      46.248  35.684  45.892  0.00  0.00            
ATOM     78 HD12 LEU X   5      45.924  34.047  45.410  0.00  0.00            
ATOM     79 HD13 LEU X   5      45.552  35.398  44.337  0.00  0.00            
ATOM     80  CD2 LEU X   5      43.307  34.190  44.866  0.00  0.00            
ATOM     81 HD21 LEU X   5      43.333  34.670  43.885  0.00  0.00            
ATOM     82 HD22 LEU X   5      43.732  33.196  44.735  0.00  0.00            
ATOM     83 HD23 LEU X   5      42.248  34.097  45.100  0.00  0.00            
ATOM     84  C   LEU X   5      43.675  36.881  48.446  0.00  0.00            
ATOM     85  O   LEU X   5      43.894  37.722  47.579  0.00  0.00            
ATOM     86  N   TRP X   6      42.991  37.226  49.544  0.00  0.00            
ATOM     87  H   TRP X   6      42.982  36.667  50.390  0.00  0.00            
ATOM     88  CA  TRP X   6      42.208  38.442  49.639  0.00  0.00            
ATOM     89  HA  TRP X   6      42.240  38.838  48.630  0.00  0.00            
ATOM     90  CB  TRP X   6      40.770  37.980  49.859  0.00  0.00            
ATOM     91  HB1 TRP X   6      40.080  38.834  49.882  0.00  0.00            
ATOM     92  HB2 TRP X   6      40.449  37.337  49.037  0.00  0.00            
ATOM     93  CG  TRP X   6      40.497  37.362  51.194  0.00  0.00            
ATOM     94  CD1 TRP X   6      40.089  38.077  52.266  0.00  0.00            
ATOM     95  HD1 TRP X   6      40.107  39.158  52.297  0.00  0.00            
ATOM     96  NE1 TRP X   6      39.780  37.171  53.264  0.00  0.00            
ATOM     97  HE1 TRP X   6      39.332  37.482  54.108  0.00  0.00            
ATOM     98  CE2 TRP X   6      39.826  35.860  52.843  0.00  0.00            
ATOM     99  CZ2 TRP X   6      39.531  34.642  53.480  0.00  0.00            
ATOM    100  HZ2 TRP X   6      39.201  34.658  54.514  0.00  0.00            
ATOM    101  CH2 TRP X   6      39.647  33.455  52.754  0.00  0.00            
ATOM    102  HH2 TRP X   6      39.321  32.497  53.117  0.00  0.00            
ATOM    103  CZ3 TRP X   6      40.088  33.514  51.425  0.00  0.00            
ATOM    104  HZ3 TRP X   6      40.084  32.579  50.876  0.00  0.00            
ATOM    105  CE3 TRP X   6      40.360  34.739  50.809  0.00  0.00            
ATOM    106  HE3 TRP X   6      40.740  34.755  49.798  0.00  0.00            
ATOM    107  CD2 TRP X   6      40.255  35.963  51.496  0.00  0.00            
ATOM    108  C   TRP X   6      42.693  39.533  50.576  0.00  0.00            
ATOM    109  O   TRP X   6      41.914  40.420  50.908  0.00  0.00            
ATOM    110  N   GLN X   7      43.998  39.490  50.890  0.00  0.00            
ATOM    111  H   GLN X   7      44.542  38.720  50.554  0.00  0.00            
ATOM    112  CA  GLN X   7      44.550  40.437  51.833  0.00  0.00            
ATOM    113  HA  GLN X   7      44.156  41.414  51.543  0.00  0.00            
ATOM    114  CB  GLN X   7      44.243  40.043  53.275  0.00  0.00            
ATOM    115  HB1 GLN X   7      44.491  40.914  53.894  0.00  0.00            
ATOM    116  HB2 GLN X   7      43.152  40.085  53.384  0.00  0.00            
ATOM    117  CG  GLN X   7      44.706  38.675  53.751  0.00  0.00            
ATOM    118  HG1 GLN X   7      44.073  37.849  53.420  0.00  0.00            
ATOM    119  HG2 GLN X   7      45.696  38.455  53.338  0.00  0.00            
ATOM    120  CD  GLN X   7      44.781  38.647  55.264  0.00  0.00            
ATOM    121  OE1 GLN X   7      45.377  39.553  55.841  0.00  0.00            
ATOM    122  NE2 GLN X   7      44.251  37.664  55.983  0.00  0.00            
ATOM    123 HE21 GLN X   7      44.504  37.711  56.962  0.00  0.00            
ATOM    124 HE22 GLN X   7      43.766  36.973  55.422  0.00  0.00            
ATOM    125  C   GLN X   7      46.052  40.538  51.581  0.00  0.00            
ATOM    126  O   GLN X   7      46.673  39.575  51.148  0.00  0.00            
ATOM    127  N   ARG X   8      46.651  41.690  51.892  0.00  0.00            
ATOM    128  H   ARG X   8      46.163  42.331  52.495  0.00  0.00            
ATOM    129  CA  ARG X   8      48.018  42.019  51.532  0.00  0.00            
ATOM    130  HA  ARG X   8      48.370  41.300  50.800  0.00  0.00            
ATOM    131  CB  ARG X   8      48.154  43.366  50.837  0.00  0.00            
ATOM    132  HB1 ARG X   8      47.493  44.071  51.345  0.00  0.00            
ATOM    133  HB2 ARG X   8      49.177  43.756  50.781  0.00  0.00            
ATOM    134  CG  ARG X   8      47.606  43.256  49.410  0.00  0.00            
ATOM    135  HG1 ARG X   8      48.144  42.487  48.862  0.00  0.00            
ATOM    136  HG2 ARG X   8      46.564  42.967  49.450  0.00  0.00            
ATOM    137  CD  ARG X   8      47.846  44.595  48.715  0.00  0.00            
ATOM    138  HD1 ARG X   8      48.896  44.869  48.831  0.00  0.00            
ATOM    139  HD2 ARG X   8      47.654  44.476  47.656  0.00  0.00            
ATOM    140  NE  ARG X   8      47.010  45.618  49.343  0.00  0.00            
ATOM    141  HE  ARG X   8      46.564  45.339  50.205  0.00  0.00            
ATOM    142  CZ  ARG X   8      47.235  46.942  49.307  0.00  0.00            
ATOM    143  NH1 ARG X   8      48.015  47.503  48.378  0.00  0.00            
ATOM    144 HH11 ARG X   8      48.326  46.938  47.605  0.00  0.00            
ATOM    145 HH12 ARG X   8      48.173  48.502  48.428  0.00  0.00            
ATOM    146  NH2 ARG X   8      46.648  47.710  50.231  0.00  0.00            
ATOM    147 HH21 ARG X   8      45.982  47.474  50.946  0.00  0.00            
ATOM    148 HH22 ARG X   8      46.961  48.672  50.265  0.00  0.00            
ATOM    149  C   ARG X   8      48.891  42.044  52.788  0.00  0.00            
ATOM    150  O   ARG X   8      48.792  42.924  53.632  0.00  0.00            
ATOM    151  N   PRO X   9      49.879  41.156  52.915  0.00  0.00            
ATOM    152  CD  PRO X   9      50.059  39.942  52.148  0.00  0.00            
ATOM    153  HD1 PRO X   9      50.235  40.177  51.096  0.00  0.00            
ATOM    154  HD2 PRO X   9      49.212  39.289  52.379  0.00  0.00            
ATOM    155  CG  PRO X   9      51.313  39.218  52.636  0.00  0.00            
ATOM    156  HG1 PRO X   9      52.053  39.448  51.880  0.00  0.00            
ATOM    157  HG2 PRO X   9      51.248  38.129  52.716  0.00  0.00            
ATOM    158  CB  PRO X   9      51.451  39.805  54.040  0.00  0.00            
ATOM    159  HB1 PRO X   9      52.504  39.770  54.299  0.00  0.00            
ATOM    160  HB2 PRO X   9      51.050  39.113  54.783  0.00  0.00            
ATOM    161  CA  PRO X   9      50.721  41.151  54.087  0.00  0.00            
ATOM    162  HA  PRO X   9      50.103  41.109  54.983  0.00  0.00            
ATOM    163  C   PRO X   9      51.661  42.346  54.183  0.00  0.00            
ATOM    164  O   PRO X   9      52.018  42.898  53.137  0.00  0.00            
ATOM    165  N   LEU X  10      51.994  42.730  55.415  0.00  0.00            
ATOM    166  H   LEU X  10      51.527  42.238  56.173  0.00  0.00            
ATOM    167  CA  LEU X  10      52.952  43.745  55.777  0.00  0.00            
ATOM    168  HA  LEU X  10      53.192  44.427  54.963  0.00  0.00            
ATOM    169  CB  LEU X  10      52.333  44.597  56.878  0.00  0.00            
ATOM    170  HB1 LEU X  10      51.312  44.873  56.619  0.00  0.00            
ATOM    171  HB2 LEU X  10      52.302  44.079  57.837  0.00  0.00            
ATOM    172  CG  LEU X  10      52.856  45.967  57.289  0.00  0.00            
ATOM    173  HG  LEU X  10      53.910  45.849  57.557  0.00  0.00            
ATOM    174  CD1 LEU X  10      52.935  46.954  56.135  0.00  0.00            
ATOM    175 HD11 LEU X  10      52.454  47.916  56.280  0.00  0.00            
ATOM    176 HD12 LEU X  10      53.992  47.178  56.017  0.00  0.00            
ATOM    177 HD13 LEU X  10      52.523  46.568  55.190  0.00  0.00            
ATOM    178  CD2 LEU X  10      52.062  46.520  58.477  0.00  0.00            
ATOM    179 HD21 LEU X  10      52.378  45.951  59.352  0.00  0.00            
ATOM    180 HD22 LEU X  10      52.372  47.558  58.629  0.00  0.00            
ATOM    181 HD23 LEU X  10      50.993  46.379  58.386  0.00  0.00            
ATOM    182  C   LEU X  10      54.305  43.098  56.068  0.00  0.00            
ATOM    183  O   LEU X  10      54.324  42.116  56.816  0.00  0.00            
ATOM    184  N   VAL X  11      55.377  43.765  55.637  0.00  0.00            
ATOM    185  H   VAL X  11      55.292  44.633  55.141  0.00  0.00            
ATOM    186  CA  VAL X  11      56.767  43.383  55.787  0.00  0.00            
ATOM    187  HA  VAL X  11      56.867  42.564  56.490  0.00  0.00            
ATOM    188  CB  VAL X  11      57.322  42.868  54.466  0.00  0.00            
ATOM    189  HB  VAL X  11      58.397  42.886  54.694  0.00  0.00            
ATOM    190  CG1 VAL X  11      57.038  41.406  54.167  0.00  0.00            
ATOM    191 HG11 VAL X  11      56.017  41.139  54.430  0.00  0.00            
ATOM    192 HG12 VAL X  11      57.101  41.145  53.104  0.00  0.00            
ATOM    193 HG13 VAL X  11      57.796  40.753  54.612  0.00  0.00            
ATOM    194  CG2 VAL X  11      57.177  43.813  53.267  0.00  0.00            
ATOM    195 HG21 VAL X  11      57.479  44.814  53.565  0.00  0.00            
ATOM    196 HG22 VAL X  11      57.879  43.512  52.489  0.00  0.00            
ATOM    197 HG23 VAL X  11      56.150  43.819  52.891  0.00  0.00            
ATOM    198  C   VAL X  11      57.602  44.546  56.299  0.00  0.00            
ATOM    199  O   VAL X  11      57.299  45.728  56.190  0.00  0.00            
ATOM    200  N   THR X  12      58.758  44.207  56.875  0.00  0.00            
ATOM    201  H   THR X  12      58.994  43.229  56.991  0.00  0.00            
ATOM    202  CA  THR X  12      59.859  45.151  56.978  0.00  0.00            
ATOM    203  HA  THR X  12      59.456  46.162  56.960  0.00  0.00            
ATOM    204  CB  THR X  12      60.582  44.775  58.276  0.00  0.00            
ATOM    205  HB  THR X  12      61.046  43.798  58.161  0.00  0.00            
ATOM    206  CG2 THR X  12      61.769  45.643  58.684  0.00  0.00            
ATOM    207 HG21 THR X  12      62.514  45.910  57.926  0.00  0.00            
ATOM    208 HG22 THR X  12      61.280  46.609  58.834  0.00  0.00            
ATOM    209 HG23 THR X  12      62.263  45.204  59.547  0.00  0.00            
ATOM    210  OG1 THR X  12      59.797  44.840  59.447  0.00  0.00            
ATOM    211  HG1 THR X  12      59.329  44.001  59.470  0.00  0.00            
ATOM    212  C   THR X  12      60.774  44.976  55.786  0.00  0.00            
ATOM    213  O   THR X  12      61.175  43.880  55.408  0.00  0.00            
ATOM    214  N   ILE X  13      61.103  46.121  55.169  0.00  0.00            
ATOM    215  H   ILE X  13      60.703  46.917  55.648  0.00  0.00            
ATOM    216  CA  ILE X  13      62.205  46.233  54.226  0.00  0.00            
ATOM    217  HA  ILE X  13      62.669  45.256  54.111  0.00  0.00            
ATOM    218  CB  ILE X  13      61.694  46.777  52.897  0.00  0.00            
ATOM    219  HB  ILE X  13      61.100  45.986  52.461  0.00  0.00            
ATOM    220  CG2 ILE X  13      60.714  47.942  53.009  0.00  0.00            
ATOM    221 HG21 ILE X  13      60.094  48.132  52.136  0.00  0.00            
ATOM    222 HG22 ILE X  13      59.963  47.812  53.793  0.00  0.00            
ATOM    223 HG23 ILE X  13      61.324  48.838  53.173  0.00  0.00            
ATOM    224  CG1 ILE X  13      62.767  47.221  51.913  0.00  0.00            
ATOM    225 HG11 ILE X  13      63.178  48.196  52.186  0.00  0.00            
ATOM    226 HG12 ILE X  13      63.549  46.460  51.836  0.00  0.00            
ATOM    227  CD  ILE X  13      62.252  47.377  50.489  0.00  0.00            
ATOM    228  HD1 ILE X  13      61.379  48.030  50.434  0.00  0.00            
ATOM    229  HD2 ILE X  13      63.107  47.686  49.891  0.00  0.00            
ATOM    230  HD3 ILE X  13      61.910  46.458  50.000  0.00  0.00            
ATOM    231  C   ILE X  13      63.354  47.089  54.717  0.00  0.00            
ATOM    232  O   ILE X  13      63.157  48.131  55.346  0.00  0.00            
ATOM    233  N   ARG X  14      64.560  46.565  54.505  0.00  0.00            
ATOM    234  H   ARG X  14      64.547  45.722  53.942  0.00  0.00            
ATOM    235  CA  ARG X  14      65.822  47.220  54.804  0.00  0.00            
ATOM    236  HA  ARG X  14      65.620  48.008  55.527  0.00  0.00            
ATOM    237  CB  ARG X  14      66.790  46.199  55.400  0.00  0.00            
ATOM    238  HB1 ARG X  14      66.297  45.673  56.213  0.00  0.00            
ATOM    239  HB2 ARG X  14      67.048  45.551  54.551  0.00  0.00            
ATOM    240  CG  ARG X  14      68.150  46.721  55.861  0.00  0.00            
ATOM    241  HG1 ARG X  14      68.869  46.829  55.058  0.00  0.00            
ATOM    242  HG2 ARG X  14      68.026  47.690  56.336  0.00  0.00            
ATOM    243  CD  ARG X  14      68.784  45.757  56.862  0.00  0.00            
ATOM    244  HD1 ARG X  14      69.558  46.262  57.433  0.00  0.00            
ATOM    245  HD2 ARG X  14      67.932  45.498  57.491  0.00  0.00            
ATOM    246  NE  ARG X  14      69.531  44.679  56.205  0.00  0.00            
ATOM    247  HE  ARG X  14      69.067  43.790  56.137  0.00  0.00            
ATOM    248  CZ  ARG X  14      70.777  44.761  55.716  0.00  0.00            
ATOM    249  NH1 ARG X  14      71.349  43.689  55.142  0.00  0.00            
ATOM    250 HH11 ARG X  14      70.753  42.902  54.947  0.00  0.00            
ATOM    251 HH12 ARG X  14      72.316  43.738  54.862  0.00  0.00            
ATOM    252  NH2 ARG X  14      71.582  45.832  55.832  0.00  0.00            
ATOM    253 HH21 ARG X  14      71.314  46.681  56.308  0.00  0.00            
ATOM    254 HH22 ARG X  14      72.465  45.765  55.343  0.00  0.00            
ATOM    255  C   ARG X  14      66.379  47.997  53.622  0.00  0.00            
ATOM    256  O   ARG X  14      66.236  47.595  52.475  0.00  0.00            
ATOM    257  N   ILE X  15      67.025  49.135  53.892  0.00  0.00            
ATOM    258  H   ILE X  15      67.043  49.330  54.888  0.00  0.00            
ATOM    259  CA  ILE X  15      67.806  49.948  52.987  0.00  0.00            
ATOM    260  HA  ILE X  15      68.010  49.414  52.064  0.00  0.00            
ATOM    261  CB  ILE X  15      66.964  51.146  52.549  0.00  0.00            
ATOM    262  HB  ILE X  15      67.131  51.924  53.292  0.00  0.00            
ATOM    263  CG2 ILE X  15      67.587  51.575  51.224  0.00  0.00            
ATOM    264 HG21 ILE X  15      68.594  51.961  51.393  0.00  0.00            
ATOM    265 HG22 ILE X  15      67.509  50.842  50.420  0.00  0.00            
ATOM    266 HG23 ILE X  15      67.154  52.495  50.835  0.00  0.00            
ATOM    267  CG1 ILE X  15      65.508  50.838  52.201  0.00  0.00            
ATOM    268 HG11 ILE X  15      65.407  50.059  51.445  0.00  0.00            
ATOM    269 HG12 ILE X  15      64.933  50.634  53.097  0.00  0.00            
ATOM    270  CD  ILE X  15      64.848  52.118  51.707  0.00  0.00            
ATOM    271  HD1 ILE X  15      63.776  51.948  51.790  0.00  0.00            
ATOM    272  HD2 ILE X  15      65.072  52.971  52.344  0.00  0.00            
ATOM    273  HD3 ILE X  15      65.113  52.318  50.676  0.00  0.00            
ATOM    274  C   ILE X  15      69.077  50.357  53.704  0.00  0.00            
ATOM    275  O   ILE X  15      69.134  51.406  54.349  0.00  0.00            
ATOM    276  N   GLY X  16      70.157  49.594  53.570  0.00  0.00            
ATOM    277  H   GLY X  16      70.106  48.781  52.974  0.00  0.00            
ATOM    278  CA  GLY X  16      71.442  49.859  54.208  0.00  0.00            
ATOM    279  HA1 GLY X  16      72.190  49.121  53.914  0.00  0.00            
ATOM    280  HA2 GLY X  16      71.811  50.867  54.034  0.00  0.00            
ATOM    281  C   GLY X  16      71.215  49.697  55.707  0.00  0.00            
ATOM    282  O   GLY X  16      70.796  48.662  56.230  0.00  0.00            
ATOM    283  N   GLY X  17      71.517  50.767  56.438  0.00  0.00            
ATOM    284  H   GLY X  17      71.800  51.626  55.987  0.00  0.00            
ATOM    285  CA  GLY X  17      71.118  50.830  57.834  0.00  0.00            
ATOM    286  HA1 GLY X  17      71.487  49.942  58.361  0.00  0.00            
ATOM    287  HA2 GLY X  17      71.755  51.598  58.282  0.00  0.00            
ATOM    288  C   GLY X  17      69.650  51.155  58.056  0.00  0.00            
ATOM    289  O   GLY X  17      69.301  50.721  59.149  0.00  0.00            
ATOM    290  N   GLN X  18      68.837  51.810  57.219  0.00  0.00            
ATOM    291  H   GLN X  18      69.146  52.313  56.401  0.00  0.00            
ATOM    292  CA  GLN X  18      67.487  52.174  57.596  0.00  0.00            
ATOM    293  HA  GLN X  18      67.572  52.289  58.685  0.00  0.00            
ATOM    294  CB  GLN X  18      66.945  53.541  57.182  0.00  0.00            
ATOM    295  HB1 GLN X  18      66.029  53.716  57.744  0.00  0.00            
ATOM    296  HB2 GLN X  18      67.740  54.265  57.349  0.00  0.00            
ATOM    297  CG  GLN X  18      66.651  53.627  55.685  0.00  0.00            
ATOM    298  HG1 GLN X  18      67.570  53.335  55.170  0.00  0.00            
ATOM    299  HG2 GLN X  18      65.977  52.842  55.328  0.00  0.00            
ATOM    300  CD  GLN X  18      66.343  55.049  55.249  0.00  0.00            
ATOM    301  OE1 GLN X  18      65.199  55.516  55.297  0.00  0.00            
ATOM    302  NE2 GLN X  18      67.361  55.753  54.768  0.00  0.00            
ATOM    303 HE21 GLN X  18      67.278  56.715  54.484  0.00  0.00            
ATOM    304 HE22 GLN X  18      68.266  55.319  54.870  0.00  0.00            
ATOM    305  C   GLN X  18      66.486  51.040  57.490  0.00  0.00            
ATOM    306  O   GLN X  18      66.520  50.183  56.613  0.00  0.00            
ATOM    307  N   LEU X  19      65.456  51.038  58.344  0.00  0.00            
ATOM    308  H   LEU X  19      65.407  51.637  59.148  0.00  0.00            
ATOM    309  CA  LEU X  19      64.319  50.163  58.148  0.00  0.00            
ATOM    310  HA  LEU X  19      64.496  49.466  57.331  0.00  0.00            
ATOM    311  CB  LEU X  19      64.082  49.465  59.486  0.00  0.00            
ATOM    312  HB1 LEU X  19      64.086  50.300  60.188  0.00  0.00            
ATOM    313  HB2 LEU X  19      63.113  48.992  59.387  0.00  0.00            
ATOM    314  CG  LEU X  19      65.155  48.435  59.808  0.00  0.00            
ATOM    315  HG  LEU X  19      66.136  48.908  59.833  0.00  0.00            
ATOM    316  CD1 LEU X  19      64.884  47.783  61.156  0.00  0.00            
ATOM    317 HD11 LEU X  19      63.998  47.145  61.166  0.00  0.00            
ATOM    318 HD12 LEU X  19      65.764  47.207  61.424  0.00  0.00            
ATOM    319 HD13 LEU X  19      64.770  48.520  61.962  0.00  0.00            
ATOM    320  CD2 LEU X  19      65.339  47.346  58.748  0.00  0.00            
ATOM    321 HD21 LEU X  19      66.184  46.715  59.048  0.00  0.00            
ATOM    322 HD22 LEU X  19      64.390  46.830  58.655  0.00  0.00            
ATOM    323 HD23 LEU X  19      65.606  47.831  57.809  0.00  0.00            
ATOM    324  C   LEU X  19      63.049  50.905  57.758  0.00  0.00            
ATOM    325  O   LEU X  19      62.774  52.031  58.191  0.00  0.00            
ATOM    326  N   LYS X  20      62.216  50.237  56.955  0.00  0.00            
ATOM    327  H   LYS X  20      62.512  49.285  56.791  0.00  0.00            
ATOM    328  CA  LYS X  20      60.912  50.625  56.473  0.00  0.00            
ATOM    329  HA  LYS X  20      60.626  51.397  57.189  0.00  0.00            
ATOM    330  CB  LYS X  20      61.035  51.224  55.072  0.00  0.00            
ATOM    331  HB1 LYS X  20      61.816  50.647  54.585  0.00  0.00            
ATOM    332  HB2 LYS X  20      60.046  51.188  54.615  0.00  0.00            
ATOM    333  CG  LYS X  20      61.564  52.652  55.161  0.00  0.00            
ATOM    334  HG1 LYS X  20      60.884  53.294  55.717  0.00  0.00            
ATOM    335  HG2 LYS X  20      62.482  52.663  55.746  0.00  0.00            
ATOM    336  CD  LYS X  20      61.670  53.142  53.708  0.00  0.00            
ATOM    337  HD1 LYS X  20      62.109  52.379  53.075  0.00  0.00            
ATOM    338  HD2 LYS X  20      60.670  53.237  53.298  0.00  0.00            
ATOM    339  CE  LYS X  20      62.514  54.410  53.606  0.00  0.00            
ATOM    340  HE1 LYS X  20      62.969  54.468  54.591  0.00  0.00            
ATOM    341  HE2 LYS X  20      63.293  54.292  52.854  0.00  0.00            
ATOM    342  NZ  LYS X  20      61.714  55.637  53.402  0.00  0.00            
ATOM    343  HZ1 LYS X  20      61.020  55.398  52.707  0.00  0.00            
ATOM    344  HZ2 LYS X  20      61.227  55.849  54.264  0.00  0.00            
ATOM    345  HZ3 LYS X  20      62.194  56.451  53.053  0.00  0.00            
ATOM    346  C   LYS X  20      59.936  49.460  56.449  0.00  0.00            
ATOM    347  O   LYS X  20      60.320  48.306  56.572  0.00  0.00            
ATOM    348  N   GLU X  21      58.650  49.778  56.277  0.00  0.00            
ATOM    349  H   GLU X  21      58.533  50.778  56.211  0.00  0.00            
ATOM    350  CA  GLU X  21      57.500  48.903  56.130  0.00  0.00            
ATOM    351  HA  GLU X  21      57.818  47.860  56.203  0.00  0.00            
ATOM    352  CB  GLU X  21      56.529  49.121  57.287  0.00  0.00            
ATOM    353  HB1 GLU X  21      56.284  50.176  57.327  0.00  0.00            
ATOM    354  HB2 GLU X  21      55.636  48.590  56.948  0.00  0.00            
ATOM    355  CG  GLU X  21      56.828  48.554  58.678  0.00  0.00            
ATOM    356  HG1 GLU X  21      57.171  47.519  58.644  0.00  0.00            
ATOM    357  HG2 GLU X  21      57.587  49.243  59.055  0.00  0.00            
ATOM    358  CD  GLU X  21      55.571  48.522  59.520  0.00  0.00            
ATOM    359  OE1 GLU X  21      55.285  47.530  60.223  0.00  0.00            
ATOM    360  OE2 GLU X  21      54.892  49.566  59.598  0.00  0.00            
ATOM    361  C   GLU X  21      56.834  49.142  54.785  0.00  0.00            
ATOM    362  O   GLU X  21      56.553  50.228  54.292  0.00  0.00            
ATOM    363  N   ALA X  22      56.479  48.006  54.188  0.00  0.00            
ATOM    364  H   ALA X  22      56.720  47.161  54.706  0.00  0.00            
ATOM    365  CA  ALA X  22      55.762  47.973  52.935  0.00  0.00            
ATOM    366  HA  ALA X  22      55.247  48.925  52.795  0.00  0.00            
ATOM    367  CB  ALA X  22      56.631  47.748  51.698  0.00  0.00            
ATOM    368  HB1 ALA X  22      57.418  48.508  51.662  0.00  0.00            
ATOM    369  HB2 ALA X  22      57.104  46.774  51.725  0.00  0.00            
ATOM    370  HB3 ALA X  22      55.932  47.854  50.871  0.00  0.00            
ATOM    371  C   ALA X  22      54.692  46.894  52.957  0.00  0.00            
ATOM    372  O   ALA X  22      54.833  45.888  53.656  0.00  0.00            
ATOM    373  N   LEU X  23      53.756  46.974  52.016  0.00  0.00            
ATOM    374  H   LEU X  23      53.798  47.762  51.387  0.00  0.00            
ATOM    375  CA  LEU X  23      52.678  46.034  51.757  0.00  0.00            
ATOM    376  HA  LEU X  23      52.657  45.389  52.636  0.00  0.00            
ATOM    377  CB  LEU X  23      51.359  46.795  51.648  0.00  0.00            
ATOM    378  HB1 LEU X  23      51.460  47.630  50.943  0.00  0.00            
ATOM    379  HB2 LEU X  23      50.628  46.083  51.252  0.00  0.00            
ATOM    380  CG  LEU X  23      50.851  47.410  52.940  0.00  0.00            
ATOM    381  HG  LEU X  23      51.586  47.982  53.511  0.00  0.00            
ATOM    382  CD1 LEU X  23      49.653  48.300  52.627  0.00  0.00            
ATOM    383 HD11 LEU X  23      49.037  48.533  53.501  0.00  0.00            
ATOM    384 HD12 LEU X  23      49.998  49.311  52.376  0.00  0.00            
ATOM    385 HD13 LEU X  23      49.029  47.925  51.811  0.00  0.00            
ATOM    386  CD2 LEU X  23      50.165  46.370  53.818  0.00  0.00            
ATOM    387 HD21 LEU X  23      50.996  45.694  54.010  0.00  0.00            
ATOM    388 HD22 LEU X  23      49.964  46.759  54.819  0.00  0.00            
ATOM    389 HD23 LEU X  23      49.304  45.895  53.341  0.00  0.00            
ATOM    390  C   LEU X  23      53.064  45.276  50.507  0.00  0.00            
ATOM    391  O   LEU X  23      53.576  45.768  49.491  0.00  0.00            
ATOM    392  N   LEU X  24      52.845  43.959  50.523  0.00  0.00            
ATOM    393  H   LEU X  24      52.379  43.582  51.341  0.00  0.00            
ATOM    394  CA  LEU X  24      53.096  42.983  49.486  0.00  0.00            
ATOM    395  HA  LEU X  24      53.957  43.240  48.878  0.00  0.00            
ATOM    396  CB  LEU X  24      53.458  41.583  49.961  0.00  0.00            
ATOM    397  HB1 LEU X  24      52.645  41.109  50.510  0.00  0.00            
ATOM    398  HB2 LEU X  24      53.445  41.010  49.030  0.00  0.00            
ATOM    399  CG  LEU X  24      54.711  41.341  50.792  0.00  0.00            
ATOM    400  HG  LEU X  24      54.589  41.687  51.823  0.00  0.00            
ATOM    401  CD1 LEU X  24      54.958  39.834  50.784  0.00  0.00            
ATOM    402 HD11 LEU X  24      55.566  39.719  51.682  0.00  0.00            
ATOM    403 HD12 LEU X  24      54.019  39.303  50.952  0.00  0.00            
ATOM    404 HD13 LEU X  24      55.428  39.460  49.873  0.00  0.00            
ATOM    405  CD2 LEU X  24      55.996  42.000  50.282  0.00  0.00            
ATOM    406 HD21 LEU X  24      56.876  41.793  50.883  0.00  0.00            
ATOM    407 HD22 LEU X  24      56.268  41.648  49.291  0.00  0.00            
ATOM    408 HD23 LEU X  24      55.815  43.070  50.414  0.00  0.00            
ATOM    409  C   LEU X  24      51.906  42.943  48.541  0.00  0.00            
ATOM    410  O   LEU X  24      50.889  42.366  48.922  0.00  0.00            
ATOM    411  N   ASP X  25      51.940  43.597  47.380  0.00  0.00            
ATOM    412  H   ASP X  25      52.753  44.157  47.146  0.00  0.00            
ATOM    413  CA  ASP X  25      50.875  43.719  46.405  0.00  0.00            
ATOM    414  HA  ASP X  25      49.989  43.356  46.916  0.00  0.00            
ATOM    415  CB  ASP X  25      50.620  45.216  46.230  0.00  0.00            
ATOM    416  HB1 ASP X  25      51.437  45.579  45.601  0.00  0.00            
ATOM    417  HB2 ASP X  25      50.552  45.762  47.172  0.00  0.00            
ATOM    418  CG  ASP X  25      49.375  45.623  45.452  0.00  0.00            
ATOM    419  OD1 ASP X  25      48.672  46.564  45.862  0.00  0.00            
ATOM    420  OD2 ASP X  25      49.038  44.944  44.456  0.00  0.00            
ATOM    421  C   ASP X  25      51.076  42.963  45.096  0.00  0.00            
ATOM    422  O   ASP X  25      51.855  43.402  44.259  0.00  0.00            
ATOM    423  N   THR X  26      50.335  41.845  45.010  0.00  0.00            
ATOM    424  H   THR X  26      49.865  41.541  45.848  0.00  0.00            
ATOM    425  CA  THR X  26      50.406  40.932  43.890  0.00  0.00            
ATOM    426  HA  THR X  26      51.448  40.833  43.588  0.00  0.00            
ATOM    427  CB  THR X  26      50.024  39.485  44.200  0.00  0.00            
ATOM    428  HB  THR X  26      50.213  38.952  43.268  0.00  0.00            
ATOM    429  CG2 THR X  26      50.951  38.832  45.220  0.00  0.00            
ATOM    430 HG21 THR X  26      50.646  39.199  46.202  0.00  0.00            
ATOM    431 HG22 THR X  26      50.844  37.751  45.182  0.00  0.00            
ATOM    432 HG23 THR X  26      51.981  39.091  44.986  0.00  0.00            
ATOM    433  OG1 THR X  26      48.695  39.409  44.661  0.00  0.00            
ATOM    434  HG1 THR X  26      48.638  39.636  45.595  0.00  0.00            
ATOM    435  C   THR X  26      49.688  41.438  42.646  0.00  0.00            
ATOM    436  O   THR X  26      49.611  40.737  41.636  0.00  0.00            
ATOM    437  N   GLY X  27      49.172  42.660  42.660  0.00  0.00            
ATOM    438  H   GLY X  27      49.283  43.265  43.463  0.00  0.00            
ATOM    439  CA  GLY X  27      48.653  43.304  41.465  0.00  0.00            
ATOM    440  HA1 GLY X  27      48.688  42.559  40.680  0.00  0.00            
ATOM    441  HA2 GLY X  27      47.636  43.662  41.659  0.00  0.00            
ATOM    442  C   GLY X  27      49.498  44.470  40.967  0.00  0.00            
ATOM    443  O   GLY X  27      49.377  44.794  39.787  0.00  0.00            
ATOM    444  N   ALA X  28      50.332  45.057  41.827  0.00  0.00            
ATOM    445  H   ALA X  28      50.295  44.813  42.800  0.00  0.00            
ATOM    446  CA  ALA X  28      51.017  46.289  41.458  0.00  0.00            
ATOM    447  HA  ALA X  28      50.279  46.851  40.895  0.00  0.00            
ATOM    448  CB  ALA X  28      51.255  47.017  42.776  0.00  0.00            
ATOM    449  HB1 ALA X  28      52.041  47.737  42.526  0.00  0.00            
ATOM    450  HB2 ALA X  28      50.331  47.433  43.179  0.00  0.00            
ATOM    451  HB3 ALA X  28      51.725  46.318  43.472  0.00  0.00            
ATOM    452  C   ALA X  28      52.262  45.978  40.633  0.00  0.00            
ATOM    453  O   ALA X  28      52.808  44.922  40.917  0.00  0.00            
ATOM    454  N   ASP X  29      52.634  46.719  39.582  0.00  0.00            
ATOM    455  H   ASP X  29      52.122  47.576  39.442  0.00  0.00            
ATOM    456  CA  ASP X  29      53.668  46.336  38.645  0.00  0.00            
ATOM    457  HA  ASP X  29      53.722  45.253  38.564  0.00  0.00            
ATOM    458  CB  ASP X  29      53.514  47.082  37.325  0.00  0.00            
ATOM    459  HB1 ASP X  29      53.590  48.136  37.602  0.00  0.00            
ATOM    460  HB2 ASP X  29      54.241  46.747  36.581  0.00  0.00            
ATOM    461  CG  ASP X  29      52.136  46.870  36.690  0.00  0.00            
ATOM    462  OD1 ASP X  29      51.230  47.700  36.892  0.00  0.00            
ATOM    463  OD2 ASP X  29      51.995  45.877  35.940  0.00  0.00            
ATOM    464  C   ASP X  29      55.041  46.705  39.211  0.00  0.00            
ATOM    465  O   ASP X  29      56.039  46.005  39.095  0.00  0.00            
ATOM    466  N   ASP X  30      55.092  47.788  39.985  0.00  0.00            
ATOM    467  H   ASP X  30      54.241  48.338  40.029  0.00  0.00            
ATOM    468  CA  ASP X  30      56.210  48.542  40.515  0.00  0.00            
ATOM    469  HA  ASP X  30      57.095  48.078  40.078  0.00  0.00            
ATOM    470  CB  ASP X  30      56.157  49.953  39.941  0.00  0.00            
ATOM    471  HB1 ASP X  30      55.297  50.460  40.388  0.00  0.00            
ATOM    472  HB2 ASP X  30      57.022  50.578  40.153  0.00  0.00            
ATOM    473  CG  ASP X  30      55.943  50.011  38.436  0.00  0.00            
ATOM    474  OD1 ASP X  30      56.668  49.265  37.726  0.00  0.00            
ATOM    475  OD2 ASP X  30      54.989  50.684  37.993  0.00  0.00            
ATOM    476  C   ASP X  30      56.145  48.573  42.030  0.00  0.00            
ATOM    477  O   ASP X  30      55.105  48.890  42.619  0.00  0.00            
ATOM    478  N   THR X  31      57.298  48.270  42.617  0.00  0.00            
ATOM    479  H   THR X  31      58.074  48.014  42.019  0.00  0.00            
ATOM    480  CA  THR X  31      57.639  48.745  43.950  0.00  0.00            
ATOM    481  HA  THR X  31      56.840  48.337  44.560  0.00  0.00            
ATOM    482  CB  THR X  31      58.922  48.011  44.332  0.00  0.00            
ATOM    483  HB  THR X  31      59.637  48.076  43.514  0.00  0.00            
ATOM    484  CG2 THR X  31      59.388  48.567  45.667  0.00  0.00            
ATOM    485 HG21 THR X  31      58.637  48.353  46.435  0.00  0.00            
ATOM    486 HG22 THR X  31      60.361  48.132  45.862  0.00  0.00            
ATOM    487 HG23 THR X  31      59.505  49.653  45.624  0.00  0.00            
ATOM    488  OG1 THR X  31      58.703  46.622  44.470  0.00  0.00            
ATOM    489  HG1 THR X  31      59.086  46.255  43.674  0.00  0.00            
ATOM    490  C   THR X  31      57.725  50.267  43.954  0.00  0.00            
ATOM    491  O   THR X  31      58.422  50.791  43.089  0.00  0.00            
ATOM    492  N   VAL X  32      56.983  50.846  44.898  0.00  0.00            
ATOM    493  H   VAL X  32      56.509  50.382  45.663  0.00  0.00            
ATOM    494  CA  VAL X  32      56.757  52.274  44.878  0.00  0.00            
ATOM    495  HA  VAL X  32      57.616  52.684  44.365  0.00  0.00            
ATOM    496  CB  VAL X  32      55.519  52.652  44.068  0.00  0.00            
ATOM    497  HB  VAL X  32      55.774  52.307  43.061  0.00  0.00            
ATOM    498  CG1 VAL X  32      54.217  51.997  44.513  0.00  0.00            
ATOM    499 HG11 VAL X  32      53.973  52.275  45.536  0.00  0.00            
ATOM    500 HG12 VAL X  32      53.360  52.405  43.984  0.00  0.00            
ATOM    501 HG13 VAL X  32      54.324  50.912  44.469  0.00  0.00            
ATOM    502  CG2 VAL X  32      55.195  54.139  43.960  0.00  0.00            
ATOM    503 HG21 VAL X  32      56.092  54.749  43.800  0.00  0.00            
ATOM    504 HG22 VAL X  32      54.594  54.280  43.053  0.00  0.00            
ATOM    505 HG23 VAL X  32      54.608  54.398  44.845  0.00  0.00            
ATOM    506  C   VAL X  32      56.854  52.738  46.321  0.00  0.00            
ATOM    507  O   VAL X  32      56.172  52.243  47.212  0.00  0.00            
ATOM    508  N   LEU X  33      57.723  53.698  46.655  0.00  0.00            
ATOM    509  H   LEU X  33      58.262  54.085  45.901  0.00  0.00            
ATOM    510  CA  LEU X  33      57.980  54.270  47.968  0.00  0.00            
ATOM    511  HA  LEU X  33      57.414  53.740  48.733  0.00  0.00            
ATOM    512  CB  LEU X  33      59.479  54.147  48.185  0.00  0.00            
ATOM    513  HB1 LEU X  33      60.013  54.194  47.236  0.00  0.00            
ATOM    514  HB2 LEU X  33      59.880  54.917  48.845  0.00  0.00            
ATOM    515  CG  LEU X  33      60.044  52.886  48.839  0.00  0.00            
ATOM    516  HG  LEU X  33      59.706  52.906  49.876  0.00  0.00            
ATOM    517  CD1 LEU X  33      59.561  51.524  48.353  0.00  0.00            
ATOM    518 HD11 LEU X  33      59.991  51.321  47.365  0.00  0.00            
ATOM    519 HD12 LEU X  33      59.963  50.809  49.076  0.00  0.00            
ATOM    520 HD13 LEU X  33      58.485  51.516  48.215  0.00  0.00            
ATOM    521  CD2 LEU X  33      61.564  52.861  48.851  0.00  0.00            
ATOM    522 HD21 LEU X  33      61.983  53.121  47.876  0.00  0.00            
ATOM    523 HD22 LEU X  33      61.865  53.647  49.539  0.00  0.00            
ATOM    524 HD23 LEU X  33      61.940  51.934  49.282  0.00  0.00            
ATOM    525  C   LEU X  33      57.505  55.711  48.097  0.00  0.00            
ATOM    526  O   LEU X  33      57.256  56.375  47.089  0.00  0.00            
ATOM    527  N   GLU X  34      57.370  56.206  49.329  0.00  0.00            
ATOM    528  H   GLU X  34      57.394  55.543  50.093  0.00  0.00            
ATOM    529  CA  GLU X  34      57.291  57.605  49.668  0.00  0.00            
ATOM    530  HA  GLU X  34      56.530  58.175  49.125  0.00  0.00            
ATOM    531  CB  GLU X  34      56.909  57.671  51.145  0.00  0.00            
ATOM    532  HB1 GLU X  34      55.966  57.116  51.204  0.00  0.00            
ATOM    533  HB2 GLU X  34      57.668  57.081  51.652  0.00  0.00            
ATOM    534  CG  GLU X  34      56.694  59.010  51.840  0.00  0.00            
ATOM    535  HG1 GLU X  34      57.598  59.552  52.113  0.00  0.00            
ATOM    536  HG2 GLU X  34      56.054  59.581  51.169  0.00  0.00            
ATOM    537  CD  GLU X  34      55.965  58.966  53.184  0.00  0.00            
ATOM    538  OE1 GLU X  34      55.306  59.979  53.488  0.00  0.00            
ATOM    539  OE2 GLU X  34      55.839  57.880  53.788  0.00  0.00            
ATOM    540  C   GLU X  34      58.563  58.433  49.513  0.00  0.00            
ATOM    541  O   GLU X  34      59.606  57.821  49.752  0.00  0.00            
ATOM    542  N   GLU X  35      58.492  59.750  49.325  0.00  0.00            
ATOM    543  H   GLU X  35      57.610  60.203  49.149  0.00  0.00            
ATOM    544  CA  GLU X  35      59.600  60.595  48.938  0.00  0.00            
ATOM    545  HA  GLU X  35      59.803  60.360  47.888  0.00  0.00            
ATOM    546  CB  GLU X  35      59.084  62.035  48.884  0.00  0.00            
ATOM    547  HB1 GLU X  35      58.206  62.121  48.256  0.00  0.00            
ATOM    548  HB2 GLU X  35      58.788  62.398  49.862  0.00  0.00            
ATOM    549  CG  GLU X  35      60.017  63.048  48.216  0.00  0.00            
ATOM    550  HG1 GLU X  35      60.931  63.047  48.807  0.00  0.00            
ATOM    551  HG2 GLU X  35      59.626  64.057  48.350  0.00  0.00            
ATOM    552  CD  GLU X  35      60.455  62.802  46.785  0.00  0.00            
ATOM    553  OE1 GLU X  35      59.744  63.192  45.825  0.00  0.00            
ATOM    554  OE2 GLU X  35      61.478  62.112  46.611  0.00  0.00            
ATOM    555  C   GLU X  35      60.917  60.468  49.685  0.00  0.00            
ATOM    556  O   GLU X  35      60.919  60.491  50.922  0.00  0.00            
ATOM    557  N   MET X  36      61.969  60.199  48.922  0.00  0.00            
ATOM    558  H   MET X  36      61.686  60.324  47.958  0.00  0.00            
ATOM    559  CA  MET X  36      63.249  59.677  49.362  0.00  0.00            
ATOM    560  HA  MET X  36      63.406  60.041  50.376  0.00  0.00            
ATOM    561  CB  MET X  36      63.232  58.143  49.362  0.00  0.00            
ATOM    562  HB1 MET X  36      62.377  57.717  49.876  0.00  0.00            
ATOM    563  HB2 MET X  36      63.240  57.739  48.352  0.00  0.00            
ATOM    564  CG  MET X  36      64.446  57.507  50.030  0.00  0.00            
ATOM    565  HG1 MET X  36      65.231  57.732  49.298  0.00  0.00            
ATOM    566  HG2 MET X  36      64.666  58.120  50.900  0.00  0.00            
ATOM    567  SD  MET X  36      64.579  55.743  50.395  0.00  0.00            
ATOM    568  CE  MET X  36      66.217  55.616  51.155  0.00  0.00            
ATOM    569  HE1 MET X  36      66.275  56.391  51.928  0.00  0.00            
ATOM    570  HE2 MET X  36      66.315  54.603  51.548  0.00  0.00            
ATOM    571  HE3 MET X  36      66.960  55.859  50.394  0.00  0.00            
ATOM    572  C   MET X  36      64.427  60.156  48.535  0.00  0.00            
ATOM    573  O   MET X  36      64.340  60.200  47.307  0.00  0.00            
ATOM    574  N   ASN X  37      65.522  60.637  49.115  0.00  0.00            
ATOM    575  H   ASN X  37      65.540  60.438  50.106  0.00  0.00            
ATOM    576  CA  ASN X  37      66.789  60.872  48.442  0.00  0.00            
ATOM    577  HA  ASN X  37      66.580  61.327  47.478  0.00  0.00            
ATOM    578  CB  ASN X  37      67.549  61.955  49.204  0.00  0.00            
ATOM    579  HB1 ASN X  37      66.863  62.794  49.252  0.00  0.00            
ATOM    580  HB2 ASN X  37      67.783  61.574  50.198  0.00  0.00            
ATOM    581  CG  ASN X  37      68.814  62.414  48.480  0.00  0.00            
ATOM    582  OD1 ASN X  37      69.693  61.619  48.162  0.00  0.00            
ATOM    583  ND2 ASN X  37      68.951  63.715  48.208  0.00  0.00            
ATOM    584 HD21 ASN X  37      69.580  63.921  47.446  0.00  0.00            
ATOM    585 HD22 ASN X  37      68.276  64.395  48.513  0.00  0.00            
ATOM    586  C   ASN X  37      67.597  59.603  48.227  0.00  0.00            
ATOM    587  O   ASN X  37      68.182  59.103  49.190  0.00  0.00            
ATOM    588  N   LEU X  38      67.645  59.074  47.002  0.00  0.00            
ATOM    589  H   LEU X  38      67.147  59.511  46.234  0.00  0.00            
ATOM    590  CA  LEU X  38      68.444  57.959  46.538  0.00  0.00            
ATOM    591  HA  LEU X  38      68.963  57.477  47.370  0.00  0.00            
ATOM    592  CB  LEU X  38      67.576  56.977  45.752  0.00  0.00            
ATOM    593  HB1 LEU X  38      66.909  57.599  45.152  0.00  0.00            
ATOM    594  HB2 LEU X  38      68.151  56.287  45.150  0.00  0.00            
ATOM    595  CG  LEU X  38      66.621  56.153  46.610  0.00  0.00            
ATOM    596  HG  LEU X  38      65.913  56.837  47.066  0.00  0.00            
ATOM    597  CD1 LEU X  38      65.735  55.264  45.741  0.00  0.00            
ATOM    598 HD11 LEU X  38      65.066  54.757  46.445  0.00  0.00            
ATOM    599 HD12 LEU X  38      65.173  55.896  45.046  0.00  0.00            
ATOM    600 HD13 LEU X  38      66.200  54.413  45.251  0.00  0.00            
ATOM    601  CD2 LEU X  38      67.405  55.287  47.597  0.00  0.00            
ATOM    602 HD21 LEU X  38      68.000  55.876  48.288  0.00  0.00            
ATOM    603 HD22 LEU X  38      66.665  54.733  48.177  0.00  0.00            
ATOM    604 HD23 LEU X  38      67.997  54.613  46.990  0.00  0.00            
ATOM    605  C   LEU X  38      69.614  58.466  45.718  0.00  0.00            
ATOM    606  O   LEU X  38      69.637  59.685  45.595  0.00  0.00            
ATOM    607  N   PRO X  39      70.577  57.645  45.274  0.00  0.00            
ATOM    608  CD  PRO X  39      70.782  56.245  45.599  0.00  0.00            
ATOM    609  HD1 PRO X  39      70.022  55.588  45.159  0.00  0.00            
ATOM    610  HD2 PRO X  39      70.862  56.209  46.679  0.00  0.00            
ATOM    611  CG  PRO X  39      72.091  55.816  44.951  0.00  0.00            
ATOM    612  HG1 PRO X  39      71.776  55.337  44.027  0.00  0.00            
ATOM    613  HG2 PRO X  39      72.632  55.059  45.527  0.00  0.00            
ATOM    614  CB  PRO X  39      72.870  57.086  44.612  0.00  0.00            
ATOM    615  HB1 PRO X  39      73.496  57.040  43.720  0.00  0.00            
ATOM    616  HB2 PRO X  39      73.467  57.401  45.456  0.00  0.00            
ATOM    617  CA  PRO X  39      71.689  58.041  44.443  0.00  0.00            
ATOM    618  HA  PRO X  39      72.004  59.045  44.741  0.00  0.00            
ATOM    619  C   PRO X  39      71.308  58.212  42.980  0.00  0.00            
ATOM    620  O   PRO X  39      70.387  57.549  42.517  0.00  0.00            
ATOM    621  N   GLY X  40      72.141  58.927  42.231  0.00  0.00            
ATOM    622  H   GLY X  40      72.931  59.358  42.682  0.00  0.00            
ATOM    623  CA  GLY X  40      72.034  58.890  40.791  0.00  0.00            
ATOM    624  HA1 GLY X  40      72.907  59.368  40.364  0.00  0.00            
ATOM    625  HA2 GLY X  40      72.012  57.917  40.292  0.00  0.00            
ATOM    626  C   GLY X  40      70.887  59.665  40.148  0.00  0.00            
ATOM    627  O   GLY X  40      70.310  60.514  40.836  0.00  0.00            
ATOM    628  N   LYS X  41      70.735  59.592  38.825  0.00  0.00            
ATOM    629  H   LYS X  41      71.250  58.884  38.319  0.00  0.00            
ATOM    630  CA  LYS X  41      69.693  60.263  38.076  0.00  0.00            
ATOM    631  HA  LYS X  41      69.530  61.262  38.493  0.00  0.00            
ATOM    632  CB  LYS X  41      70.182  60.492  36.652  0.00  0.00            
ATOM    633  HB1 LYS X  41      70.467  59.624  36.055  0.00  0.00            
ATOM    634  HB2 LYS X  41      69.351  60.966  36.135  0.00  0.00            
ATOM    635  CG  LYS X  41      71.390  61.432  36.578  0.00  0.00            
ATOM    636  HG1 LYS X  41      71.249  62.263  37.257  0.00  0.00            
ATOM    637  HG2 LYS X  41      72.324  60.928  36.809  0.00  0.00            
ATOM    638  CD  LYS X  41      71.571  62.004  35.174  0.00  0.00            
ATOM    639  HD1 LYS X  41      71.615  61.131  34.534  0.00  0.00            
ATOM    640  HD2 LYS X  41      70.721  62.669  35.003  0.00  0.00            
ATOM    641  CE  LYS X  41      72.863  62.817  35.101  0.00  0.00            
ATOM    642  HE1 LYS X  41      72.744  63.382  34.187  0.00  0.00            
ATOM    643  HE2 LYS X  41      72.926  63.473  35.979  0.00  0.00            
ATOM    644  NZ  LYS X  41      74.119  62.063  35.071  0.00  0.00            
ATOM    645  HZ1 LYS X  41      74.922  62.676  34.990  0.00  0.00            
ATOM    646  HZ2 LYS X  41      74.184  61.560  35.938  0.00  0.00            
ATOM    647  HZ3 LYS X  41      74.261  61.419  34.305  0.00  0.00            
ATOM    648  C   LYS X  41      68.370  59.516  38.194  0.00  0.00            
ATOM    649  O   LYS X  41      68.374  58.326  38.520  0.00  0.00            
ATOM    650  N   TRP X  42      67.250  60.206  38.018  0.00  0.00            
ATOM    651  H   TRP X  42      67.370  61.205  38.015  0.00  0.00            
ATOM    652  CA  TRP X  42      65.860  59.796  38.059  0.00  0.00            
ATOM    653  HA  TRP X  42      65.815  58.702  38.037  0.00  0.00            
ATOM    654  CB  TRP X  42      65.204  60.277  39.354  0.00  0.00            
ATOM    655  HB1 TRP X  42      64.143  60.030  39.363  0.00  0.00            
ATOM    656  HB2 TRP X  42      65.732  59.785  40.166  0.00  0.00            
ATOM    657  CG  TRP X  42      65.234  61.773  39.495  0.00  0.00            
ATOM    658  CD1 TRP X  42      65.958  62.396  40.445  0.00  0.00            
ATOM    659  HD1 TRP X  42      66.536  61.995  41.267  0.00  0.00            
ATOM    660  NE1 TRP X  42      65.746  63.758  40.346  0.00  0.00            
ATOM    661  HE1 TRP X  42      66.023  64.443  41.036  0.00  0.00            
ATOM    662  CE2 TRP X  42      64.773  64.062  39.406  0.00  0.00            
ATOM    663  CZ2 TRP X  42      64.101  65.230  39.024  0.00  0.00            
ATOM    664  HZ2 TRP X  42      64.347  66.182  39.480  0.00  0.00            
ATOM    665  CH2 TRP X  42      63.079  65.246  38.070  0.00  0.00            
ATOM    666  HH2 TRP X  42      62.441  66.071  37.828  0.00  0.00            
ATOM    667  CZ3 TRP X  42      62.837  64.012  37.453  0.00  0.00            
ATOM    668  HZ3 TRP X  42      62.064  64.019  36.697  0.00  0.00            
ATOM    669  CE3 TRP X  42      63.417  62.810  37.878  0.00  0.00            
ATOM    670  HE3 TRP X  42      63.179  61.954  37.266  0.00  0.00            
ATOM    671  CD2 TRP X  42      64.411  62.795  38.873  0.00  0.00            
ATOM    672  C   TRP X  42      65.195  60.260  36.768  0.00  0.00            
ATOM    673  O   TRP X  42      65.703  61.067  35.981  0.00  0.00            
ATOM    674  N   LYS X  43      64.099  59.631  36.359  0.00  0.00            
ATOM    675  H   LYS X  43      63.756  58.900  36.960  0.00  0.00            
ATOM    676  CA  LYS X  43      63.222  60.031  35.270  0.00  0.00            
ATOM    677  HA  LYS X  43      63.481  61.063  35.071  0.00  0.00            
ATOM    678  CB  LYS X  43      63.516  59.148  34.056  0.00  0.00            
ATOM    679  HB1 LYS X  43      63.113  59.658  33.184  0.00  0.00            
ATOM    680  HB2 LYS X  43      64.583  59.162  33.867  0.00  0.00            
ATOM    681  CG  LYS X  43      62.897  57.745  34.105  0.00  0.00            
ATOM    682  HG1 LYS X  43      63.379  57.205  34.920  0.00  0.00            
ATOM    683  HG2 LYS X  43      61.857  57.781  34.426  0.00  0.00            
ATOM    684  CD  LYS X  43      63.022  56.999  32.780  0.00  0.00            
ATOM    685  HD1 LYS X  43      62.623  57.671  32.031  0.00  0.00            
ATOM    686  HD2 LYS X  43      64.094  56.906  32.584  0.00  0.00            
ATOM    687  CE  LYS X  43      62.284  55.673  32.708  0.00  0.00            
ATOM    688  HE1 LYS X  43      62.587  55.100  33.584  0.00  0.00            
ATOM    689  HE2 LYS X  43      61.191  55.746  32.730  0.00  0.00            
ATOM    690  NZ  LYS X  43      62.652  54.958  31.477  0.00  0.00            
ATOM    691  HZ1 LYS X  43      62.365  53.989  31.529  0.00  0.00            
ATOM    692  HZ2 LYS X  43      62.081  55.219  30.686  0.00  0.00            
ATOM    693  HZ3 LYS X  43      63.645  55.002  31.332  0.00  0.00            
ATOM    694  C   LYS X  43      61.760  59.984  35.678  0.00  0.00            
ATOM    695  O   LYS X  43      61.530  59.339  36.702  0.00  0.00            
ATOM    696  N   PRO X  44      60.837  60.535  34.892  0.00  0.00            
ATOM    697  CD  PRO X  44      61.061  61.600  33.937  0.00  0.00            
ATOM    698  HD1 PRO X  44      61.056  61.322  32.875  0.00  0.00            
ATOM    699  HD2 PRO X  44      62.036  62.032  34.140  0.00  0.00            
ATOM    700  CG  PRO X  44      59.938  62.617  34.127  0.00  0.00            
ATOM    701  HG1 PRO X  44      59.648  63.199  33.243  0.00  0.00            
ATOM    702  HG2 PRO X  44      60.130  63.252  34.992  0.00  0.00            
ATOM    703  CB  PRO X  44      58.788  61.641  34.382  0.00  0.00            
ATOM    704  HB1 PRO X  44      58.388  61.131  33.513  0.00  0.00            
ATOM    705  HB2 PRO X  44      57.964  62.108  34.916  0.00  0.00            
ATOM    706  CA  PRO X  44      59.422  60.526  35.208  0.00  0.00            
ATOM    707  HA  PRO X  44      59.273  60.775  36.256  0.00  0.00            
ATOM    708  C   PRO X  44      58.770  59.182  34.907  0.00  0.00            
ATOM    709  O   PRO X  44      59.220  58.411  34.054  0.00  0.00            
ATOM    710  N   LYS X  45      57.649  58.920  35.584  0.00  0.00            
ATOM    711  H   LYS X  45      57.446  59.548  36.339  0.00  0.00            
ATOM    712  CA  LYS X  45      56.565  58.027  35.212  0.00  0.00            
ATOM    713  HA  LYS X  45      56.309  58.149  34.159  0.00  0.00            
ATOM    714  CB  LYS X  45      56.909  56.609  35.668  0.00  0.00            
ATOM    715  HB1 LYS X  45      57.993  56.515  35.623  0.00  0.00            
ATOM    716  HB2 LYS X  45      56.488  56.498  36.664  0.00  0.00            
ATOM    717  CG  LYS X  45      56.360  55.514  34.753  0.00  0.00            
ATOM    718  HG1 LYS X  45      55.280  55.525  34.912  0.00  0.00            
ATOM    719  HG2 LYS X  45      56.566  55.691  33.695  0.00  0.00            
ATOM    720  CD  LYS X  45      56.839  54.102  35.080  0.00  0.00            
ATOM    721  HD1 LYS X  45      57.928  54.024  35.104  0.00  0.00            
ATOM    722  HD2 LYS X  45      56.608  53.911  36.123  0.00  0.00            
ATOM    723  CE  LYS X  45      56.321  53.105  34.053  0.00  0.00            
ATOM    724  HE1 LYS X  45      55.434  52.711  34.545  0.00  0.00            
ATOM    725  HE2 LYS X  45      56.043  53.634  33.147  0.00  0.00            
ATOM    726  NZ  LYS X  45      57.276  52.000  33.828  0.00  0.00            
ATOM    727  HZ1 LYS X  45      56.839  51.268  33.281  0.00  0.00            
ATOM    728  HZ2 LYS X  45      58.111  52.341  33.384  0.00  0.00            
ATOM    729  HZ3 LYS X  45      57.513  51.682  34.765  0.00  0.00            
ATOM    730  C   LYS X  45      55.243  58.498  35.817  0.00  0.00            
ATOM    731  O   LYS X  45      55.219  59.272  36.772  0.00  0.00            
ATOM    732  N   MET X  46      54.111  57.925  35.402  0.00  0.00            
ATOM    733  H   MET X  46      54.100  57.432  34.519  0.00  0.00            
ATOM    734  CA  MET X  46      52.745  58.103  35.859  0.00  0.00            
ATOM    735  HA  MET X  46      52.767  58.748  36.737  0.00  0.00            
ATOM    736  CB  MET X  46      51.881  58.616  34.706  0.00  0.00            
ATOM    737  HB1 MET X  46      52.135  58.031  33.813  0.00  0.00            
ATOM    738  HB2 MET X  46      50.814  58.495  34.901  0.00  0.00            
ATOM    739  CG  MET X  46      52.301  60.067  34.498  0.00  0.00            
ATOM    740  HG1 MET X  46      52.770  60.407  35.427  0.00  0.00            
ATOM    741  HG2 MET X  46      53.157  60.085  33.816  0.00  0.00            
ATOM    742  SD  MET X  46      50.972  61.197  34.047  0.00  0.00            
ATOM    743  CE  MET X  46      50.073  60.395  32.688  0.00  0.00            
ATOM    744  HE1 MET X  46      49.134  60.924  32.521  0.00  0.00            
ATOM    745  HE2 MET X  46      50.533  60.499  31.705  0.00  0.00            
ATOM    746  HE3 MET X  46      49.854  59.352  32.931  0.00  0.00            
ATOM    747  C   MET X  46      52.174  56.738  36.196  0.00  0.00            
ATOM    748  O   MET X  46      52.370  55.825  35.385  0.00  0.00            
ATOM    749  N   ILE X  47      51.500  56.544  37.330  0.00  0.00            
ATOM    750  H   ILE X  47      51.536  57.285  38.015  0.00  0.00            
ATOM    751  CA  ILE X  47      50.938  55.336  37.904  0.00  0.00            
ATOM    752  HA  ILE X  47      50.814  54.586  37.122  0.00  0.00            
ATOM    753  CB  ILE X  47      51.841  54.837  39.022  0.00  0.00            
ATOM    754  HB  ILE X  47      51.341  54.033  39.572  0.00  0.00            
ATOM    755  CG2 ILE X  47      53.096  54.229  38.417  0.00  0.00            
ATOM    756 HG21 ILE X  47      53.436  53.592  39.234  0.00  0.00            
ATOM    757 HG22 ILE X  47      52.884  53.480  37.652  0.00  0.00            
ATOM    758 HG23 ILE X  47      53.839  54.997  38.157  0.00  0.00            
ATOM    759  CG1 ILE X  47      52.084  55.861  40.129  0.00  0.00            
ATOM    760 HG11 ILE X  47      52.770  56.614  39.739  0.00  0.00            
ATOM    761 HG12 ILE X  47      51.109  56.287  40.368  0.00  0.00            
ATOM    762  CD  ILE X  47      52.707  55.247  41.383  0.00  0.00            
ATOM    763  HD1 ILE X  47      53.716  54.937  41.100  0.00  0.00            
ATOM    764  HD2 ILE X  47      52.706  55.921  42.236  0.00  0.00            
ATOM    765  HD3 ILE X  47      52.099  54.377  41.626  0.00  0.00            
ATOM    766  C   ILE X  47      49.512  55.606  38.369  0.00  0.00            
ATOM    767  O   ILE X  47      49.212  56.692  38.866  0.00  0.00            
ATOM    768  N   GLY X  48      48.565  54.682  38.215  0.00  0.00            
ATOM    769  H   GLY X  48      48.872  53.737  38.017  0.00  0.00            
ATOM    770  CA  GLY X  48      47.174  54.941  38.512  0.00  0.00            
ATOM    771  HA1 GLY X  48      46.797  55.802  37.970  0.00  0.00            
ATOM    772  HA2 GLY X  48      46.571  54.130  38.102  0.00  0.00            
ATOM    773  C   GLY X  48      46.900  55.237  39.980  0.00  0.00            
ATOM    774  O   GLY X  48      47.564  54.682  40.859  0.00  0.00            
ATOM    775  N   GLY X  49      45.916  56.091  40.247  0.00  0.00            
ATOM    776  H   GLY X  49      45.474  56.505  39.443  0.00  0.00            
ATOM    777  CA  GLY X  49      45.164  56.151  41.492  0.00  0.00            
ATOM    778  HA1 GLY X  49      45.434  55.351  42.175  0.00  0.00            
ATOM    779  HA2 GLY X  49      45.261  57.140  41.927  0.00  0.00            
ATOM    780  C   GLY X  49      43.665  56.075  41.248  0.00  0.00            
ATOM    781  O   GLY X  49      43.139  55.452  40.333  0.00  0.00            
ATOM    782  N   ILE X  50      42.948  56.858  42.063  0.00  0.00            
ATOM    783  H   ILE X  50      43.424  57.626  42.529  0.00  0.00            
ATOM    784  CA  ILE X  50      41.503  56.955  42.010  0.00  0.00            
ATOM    785  HA  ILE X  50      41.184  55.960  41.696  0.00  0.00            
ATOM    786  CB  ILE X  50      40.958  57.159  43.412  0.00  0.00            
ATOM    787  HB  ILE X  50      41.308  58.122  43.772  0.00  0.00            
ATOM    788  CG2 ILE X  50      39.424  57.127  43.403  0.00  0.00            
ATOM    789 HG21 ILE X  50      38.962  57.948  42.852  0.00  0.00            
ATOM    790 HG22 ILE X  50      39.082  56.231  42.892  0.00  0.00            
ATOM    791 HG23 ILE X  50      39.011  57.180  44.403  0.00  0.00            
ATOM    792  CG1 ILE X  50      41.310  56.137  44.490  0.00  0.00            
ATOM    793 HG11 ILE X  50      42.357  56.299  44.763  0.00  0.00            
ATOM    794 HG12 ILE X  50      40.853  56.356  45.457  0.00  0.00            
ATOM    795  CD  ILE X  50      41.137  54.685  44.058  0.00  0.00            
ATOM    796  HD1 ILE X  50      41.787  54.387  43.244  0.00  0.00            
ATOM    797  HD2 ILE X  50      41.273  53.990  44.889  0.00  0.00            
ATOM    798  HD3 ILE X  50      40.126  54.464  43.717  0.00  0.00            
ATOM    799  C   ILE X  50      41.112  57.898  40.879  0.00  0.00            
ATOM    800  O   ILE X  50      40.971  59.082  41.181  0.00  0.00            
ATOM    801  N   GLY X  51      40.808  57.462  39.658  0.00  0.00            
ATOM    802  H   GLY X  51      40.844  56.486  39.408  0.00  0.00            
ATOM    803  CA  GLY X  51      40.258  58.382  38.674  0.00  0.00            
ATOM    804  HA1 GLY X  51      39.602  57.884  37.967  0.00  0.00            
ATOM    805  HA2 GLY X  51      39.585  59.028  39.242  0.00  0.00            
ATOM    806  C   GLY X  51      41.291  59.227  37.932  0.00  0.00            
ATOM    807  O   GLY X  51      40.932  60.273  37.393  0.00  0.00            
ATOM    808  N   GLY X  52      42.572  58.879  37.873  0.00  0.00            
ATOM    809  H   GLY X  52      42.812  57.925  38.098  0.00  0.00            
ATOM    810  CA  GLY X  52      43.650  59.647  37.278  0.00  0.00            
ATOM    811  HA1 GLY X  52      43.399  59.782  36.220  0.00  0.00            
ATOM    812  HA2 GLY X  52      43.680  60.616  37.773  0.00  0.00            
ATOM    813  C   GLY X  52      45.005  58.984  37.488  0.00  0.00            
ATOM    814  O   GLY X  52      45.060  57.869  37.993  0.00  0.00            
ATOM    815  N   PHE X  53      46.076  59.729  37.200  0.00  0.00            
ATOM    816  H   PHE X  53      45.953  60.729  37.172  0.00  0.00            
ATOM    817  CA  PHE X  53      47.433  59.251  37.380  0.00  0.00            
ATOM    818  HA  PHE X  53      47.489  58.190  37.633  0.00  0.00            
ATOM    819  CB  PHE X  53      48.221  59.528  36.098  0.00  0.00            
ATOM    820  HB1 PHE X  53      48.236  60.554  35.727  0.00  0.00            
ATOM    821  HB2 PHE X  53      49.248  59.217  36.228  0.00  0.00            
ATOM    822  CG  PHE X  53      47.707  58.670  34.966  0.00  0.00            
ATOM    823  CD1 PHE X  53      47.286  59.244  33.768  0.00  0.00            
ATOM    824  HD1 PHE X  53      47.173  60.316  33.687  0.00  0.00            
ATOM    825  CE1 PHE X  53      47.129  58.473  32.611  0.00  0.00            
ATOM    826  HE1 PHE X  53      46.887  58.920  31.660  0.00  0.00            
ATOM    827  CZ  PHE X  53      47.246  57.079  32.672  0.00  0.00            
ATOM    828  HZ  PHE X  53      47.018  56.546  31.757  0.00  0.00            
ATOM    829  CE2 PHE X  53      47.630  56.478  33.871  0.00  0.00            
ATOM    830  HE2 PHE X  53      47.758  55.412  34.001  0.00  0.00            
ATOM    831  CD2 PHE X  53      47.853  57.270  34.994  0.00  0.00            
ATOM    832  HD2 PHE X  53      48.157  56.692  35.853  0.00  0.00            
ATOM    833  C   PHE X  53      48.176  59.982  38.487  0.00  0.00            
ATOM    834  O   PHE X  53      47.981  61.171  38.695  0.00  0.00            
ATOM    835  N   ILE X  54      49.082  59.327  39.213  0.00  0.00            
ATOM    836  H   ILE X  54      49.360  58.471  38.766  0.00  0.00            
ATOM    837  CA  ILE X  54      49.956  59.856  40.243  0.00  0.00            
ATOM    838  HA  ILE X  54      49.653  60.897  40.427  0.00  0.00            
ATOM    839  CB  ILE X  54      49.857  59.190  41.610  0.00  0.00            
ATOM    840  HB  ILE X  54      50.005  58.106  41.500  0.00  0.00            
ATOM    841  CG2 ILE X  54      50.922  59.764  42.537  0.00  0.00            
ATOM    842 HG21 ILE X  54      50.786  59.430  43.570  0.00  0.00            
ATOM    843 HG22 ILE X  54      51.913  59.464  42.206  0.00  0.00            
ATOM    844 HG23 ILE X  54      50.921  60.825  42.750  0.00  0.00            
ATOM    845  CG1 ILE X  54      48.468  59.468  42.168  0.00  0.00            
ATOM    846 HG11 ILE X  54      48.335  60.530  42.382  0.00  0.00            
ATOM    847 HG12 ILE X  54      47.714  59.341  41.387  0.00  0.00            
ATOM    848  CD  ILE X  54      48.012  58.609  43.341  0.00  0.00            
ATOM    849  HD1 ILE X  54      48.640  58.696  44.229  0.00  0.00            
ATOM    850  HD2 ILE X  54      47.000  58.952  43.561  0.00  0.00            
ATOM    851  HD3 ILE X  54      47.954  57.549  43.105  0.00  0.00            
ATOM    852  C   ILE X  54      51.353  59.937  39.642  0.00  0.00            
ATOM    853  O   ILE X  54      51.746  59.031  38.906  0.00  0.00            
ATOM    854  N   LYS X  55      51.994  61.089  39.862  0.00  0.00            
ATOM    855  H   LYS X  55      51.588  61.827  40.414  0.00  0.00            
ATOM    856  CA  LYS X  55      53.259  61.507  39.303  0.00  0.00            
ATOM    857  HA  LYS X  55      53.387  60.982  38.363  0.00  0.00            
ATOM    858  CB  LYS X  55      53.198  62.956  38.826  0.00  0.00            
ATOM    859  HB1 LYS X  55      52.559  63.538  39.503  0.00  0.00            
ATOM    860  HB2 LYS X  55      54.127  63.518  38.856  0.00  0.00            
ATOM    861  CG  LYS X  55      52.661  63.089  37.403  0.00  0.00            
ATOM    862  HG1 LYS X  55      53.484  62.836  36.727  0.00  0.00            
ATOM    863  HG2 LYS X  55      51.787  62.448  37.290  0.00  0.00            
ATOM    864  CD  LYS X  55      52.415  64.565  37.143  0.00  0.00            
ATOM    865  HD1 LYS X  55      51.599  64.791  37.836  0.00  0.00            
ATOM    866  HD2 LYS X  55      53.365  65.042  37.402  0.00  0.00            
ATOM    867  CE  LYS X  55      52.172  64.965  35.687  0.00  0.00            
ATOM    868  HE1 LYS X  55      52.767  65.824  35.404  0.00  0.00            
ATOM    869  HE2 LYS X  55      52.407  64.067  35.116  0.00  0.00            
ATOM    870  NZ  LYS X  55      50.741  65.251  35.522  0.00  0.00            
ATOM    871  HZ1 LYS X  55      50.516  65.098  34.555  0.00  0.00            
ATOM    872  HZ2 LYS X  55      50.128  64.561  35.948  0.00  0.00            
ATOM    873  HZ3 LYS X  55      50.544  66.224  35.716  0.00  0.00            
ATOM    874  C   LYS X  55      54.362  61.186  40.303  0.00  0.00            
ATOM    875  O   LYS X  55      54.436  61.817  41.354  0.00  0.00            
ATOM    876  N   VAL X  56      55.238  60.234  39.961  0.00  0.00            
ATOM    877  H   VAL X  56      55.147  59.850  39.029  0.00  0.00            
ATOM    878  CA  VAL X  56      56.382  59.726  40.684  0.00  0.00            
ATOM    879  HA  VAL X  56      56.542  60.348  41.571  0.00  0.00            
ATOM    880  CB  VAL X  56      56.134  58.285  41.140  0.00  0.00            
ATOM    881  HB  VAL X  56      57.096  57.939  41.522  0.00  0.00            
ATOM    882  CG1 VAL X  56      55.033  58.063  42.170  0.00  0.00            
ATOM    883 HG11 VAL X  56      54.073  57.883  41.667  0.00  0.00            
ATOM    884 HG12 VAL X  56      55.246  57.160  42.740  0.00  0.00            
ATOM    885 HG13 VAL X  56      54.993  58.949  42.804  0.00  0.00            
ATOM    886  CG2 VAL X  56      55.864  57.410  39.928  0.00  0.00            
ATOM    887 HG21 VAL X  56      55.790  56.378  40.259  0.00  0.00            
ATOM    888 HG22 VAL X  56      54.944  57.780  39.459  0.00  0.00            
ATOM    889 HG23 VAL X  56      56.719  57.428  39.247  0.00  0.00            
ATOM    890  C   VAL X  56      57.645  59.820  39.843  0.00  0.00            
ATOM    891  O   VAL X  56      57.569  59.856  38.620  0.00  0.00            
ATOM    892  N   ARG X  57      58.798  59.867  40.526  0.00  0.00            
ATOM    893  H   ARG X  57      58.792  59.734  41.526  0.00  0.00            
ATOM    894  CA  ARG X  57      60.113  59.701  39.955  0.00  0.00            
ATOM    895  HA  ARG X  57      60.132  59.948  38.891  0.00  0.00            
ATOM    896  CB  ARG X  57      61.130  60.632  40.623  0.00  0.00            
ATOM    897  HB1 ARG X  57      61.255  60.392  41.676  0.00  0.00            
ATOM    898  HB2 ARG X  57      62.135  60.495  40.234  0.00  0.00            
ATOM    899  CG  ARG X  57      60.610  62.044  40.387  0.00  0.00            
ATOM    900  HG1 ARG X  57      60.573  62.277  39.325  0.00  0.00            
ATOM    901  HG2 ARG X  57      59.609  62.136  40.807  0.00  0.00            
ATOM    902  CD  ARG X  57      61.487  63.160  40.933  0.00  0.00            
ATOM    903  HD1 ARG X  57      62.474  62.951  40.527  0.00  0.00            
ATOM    904  HD2 ARG X  57      61.053  64.085  40.536  0.00  0.00            
ATOM    905  NE  ARG X  57      61.518  63.267  42.395  0.00  0.00            
ATOM    906  HE  ARG X  57      60.784  62.795  42.906  0.00  0.00            
ATOM    907  CZ  ARG X  57      62.246  64.080  43.163  0.00  0.00            
ATOM    908  NH1 ARG X  57      61.891  64.245  44.447  0.00  0.00            
ATOM    909 HH11 ARG X  57      61.089  63.741  44.796  0.00  0.00            
ATOM    910 HH12 ARG X  57      62.318  64.963  45.010  0.00  0.00            
ATOM    911  NH2 ARG X  57      63.228  64.800  42.592  0.00  0.00            
ATOM    912 HH21 ARG X  57      63.610  64.565  41.688  0.00  0.00            
ATOM    913 HH22 ARG X  57      63.752  65.476  43.124  0.00  0.00            
ATOM    914  C   ARG X  57      60.559  58.249  40.002  0.00  0.00            
ATOM    915  O   ARG X  57      60.205  57.568  40.956  0.00  0.00            
ATOM    916  N   GLN X  58      61.454  57.813  39.106  0.00  0.00            
ATOM    917  H   GLN X  58      61.605  58.481  38.372  0.00  0.00            
ATOM    918  CA  GLN X  58      62.027  56.496  38.904  0.00  0.00            
ATOM    919  HA  GLN X  58      61.525  55.761  39.532  0.00  0.00            
ATOM    920  CB  GLN X  58      61.737  56.042  37.479  0.00  0.00            
ATOM    921  HB1 GLN X  58      60.687  56.171  37.183  0.00  0.00            
ATOM    922  HB2 GLN X  58      62.289  56.630  36.752  0.00  0.00            
ATOM    923  CG  GLN X  58      62.019  54.568  37.211  0.00  0.00            
ATOM    924  HG1 GLN X  58      63.082  54.375  37.347  0.00  0.00            
ATOM    925  HG2 GLN X  58      61.545  53.966  37.987  0.00  0.00            
ATOM    926  CD  GLN X  58      61.672  54.029  35.828  0.00  0.00            
ATOM    927  OE1 GLN X  58      60.677  54.304  35.147  0.00  0.00            
ATOM    928  NE2 GLN X  58      62.537  53.156  35.310  0.00  0.00            
ATOM    929 HE21 GLN X  58      62.346  52.764  34.404  0.00  0.00            
ATOM    930 HE22 GLN X  58      63.382  52.996  35.839  0.00  0.00            
ATOM    931  C   GLN X  58      63.534  56.400  39.136  0.00  0.00            
ATOM    932  O   GLN X  58      64.359  56.952  38.408  0.00  0.00            
ATOM    933  N   TYR X  59      63.965  55.597  40.108  0.00  0.00            
ATOM    934  H   TYR X  59      63.315  55.121  40.720  0.00  0.00            
ATOM    935  CA  TYR X  59      65.332  55.352  40.501  0.00  0.00            
ATOM    936  HA  TYR X  59      66.039  55.859  39.850  0.00  0.00            
ATOM    937  CB  TYR X  59      65.646  55.665  41.965  0.00  0.00            
ATOM    938  HB1 TYR X  59      64.891  55.260  42.640  0.00  0.00            
ATOM    939  HB2 TYR X  59      66.610  55.244  42.253  0.00  0.00            
ATOM    940  CG  TYR X  59      65.653  57.151  42.270  0.00  0.00            
ATOM    941  CD1 TYR X  59      64.533  57.848  42.739  0.00  0.00            
ATOM    942  HD1 TYR X  59      63.637  57.252  42.812  0.00  0.00            
ATOM    943  CE1 TYR X  59      64.633  59.163  43.207  0.00  0.00            
ATOM    944  HE1 TYR X  59      63.834  59.643  43.756  0.00  0.00            
ATOM    945  CZ  TYR X  59      65.856  59.843  43.101  0.00  0.00            
ATOM    946  OH  TYR X  59      66.042  61.088  43.641  0.00  0.00            
ATOM    947  HH  TYR X  59      65.222  61.536  43.877  0.00  0.00            
ATOM    948  CE2 TYR X  59      66.979  59.163  42.595  0.00  0.00            
ATOM    949  HE2 TYR X  59      67.946  59.643  42.710  0.00  0.00            
ATOM    950  CD2 TYR X  59      66.888  57.798  42.272  0.00  0.00            
ATOM    951  HD2 TYR X  59      67.840  57.278  42.181  0.00  0.00            
ATOM    952  C   TYR X  59      65.621  53.868  40.356  0.00  0.00            
ATOM    953  O   TYR X  59      64.855  53.005  40.764  0.00  0.00            
ATOM    954  N   ASP X  60      66.786  53.601  39.750  0.00  0.00            
ATOM    955  H   ASP X  60      67.363  54.390  39.475  0.00  0.00            
ATOM    956  CA  ASP X  60      67.224  52.302  39.300  0.00  0.00            
ATOM    957  HA  ASP X  60      66.460  51.551  39.526  0.00  0.00            
ATOM    958  CB  ASP X  60      67.307  52.312  37.781  0.00  0.00            
ATOM    959  HB1 ASP X  60      68.135  52.984  37.566  0.00  0.00            
ATOM    960  HB2 ASP X  60      67.405  51.308  37.361  0.00  0.00            
ATOM    961  CG  ASP X  60      65.998  52.850  37.214  0.00  0.00            
ATOM    962  OD1 ASP X  60      66.020  53.874  36.508  0.00  0.00            
ATOM    963  OD2 ASP X  60      64.967  52.171  37.416  0.00  0.00            
ATOM    964  C   ASP X  60      68.425  51.657  39.976  0.00  0.00            
ATOM    965  O   ASP X  60      69.205  52.317  40.653  0.00  0.00            
ATOM    966  N   GLN X  61      68.514  50.328  39.940  0.00  0.00            
ATOM    967  H   GLN X  61      67.720  49.740  39.738  0.00  0.00            
ATOM    968  CA  GLN X  61      69.611  49.598  40.536  0.00  0.00            
ATOM    969  HA  GLN X  61      69.259  48.569  40.563  0.00  0.00            
ATOM    970  CB  GLN X  61      70.776  49.720  39.564  0.00  0.00            
ATOM    971  HB1 GLN X  61      70.517  49.715  38.504  0.00  0.00            
ATOM    972  HB2 GLN X  61      71.266  50.666  39.804  0.00  0.00            
ATOM    973  CG  GLN X  61      71.920  48.711  39.683  0.00  0.00            
ATOM    974  HG1 GLN X  61      72.836  49.079  39.228  0.00  0.00            
ATOM    975  HG2 GLN X  61      72.066  48.615  40.761  0.00  0.00            
ATOM    976  CD  GLN X  61      71.737  47.289  39.176  0.00  0.00            
ATOM    977  OE1 GLN X  61      70.783  46.929  38.490  0.00  0.00            
ATOM    978  NE2 GLN X  61      72.606  46.378  39.608  0.00  0.00            
ATOM    979 HE21 GLN X  61      72.633  45.523  39.067  0.00  0.00            
ATOM    980 HE22 GLN X  61      73.224  46.688  40.350  0.00  0.00            
ATOM    981  C   GLN X  61      69.908  49.836  42.017  0.00  0.00            
ATOM    982  O   GLN X  61      71.045  49.892  42.458  0.00  0.00            
ATOM    983  N   ILE X  62      68.804  49.767  42.761  0.00  0.00            
ATOM    984  H   ILE X  62      67.902  49.623  42.317  0.00  0.00            
ATOM    985  CA  ILE X  62      68.743  50.110  44.171  0.00  0.00            
ATOM    986  HA  ILE X  62      69.648  50.619  44.482  0.00  0.00            
ATOM    987  CB  ILE X  62      67.595  51.087  44.401  0.00  0.00            
ATOM    988  HB  ILE X  62      66.682  50.485  44.295  0.00  0.00            
ATOM    989  CG2 ILE X  62      67.550  51.621  45.830  0.00  0.00            
ATOM    990 HG21 ILE X  62      66.634  52.198  45.914  0.00  0.00            
ATOM    991 HG22 ILE X  62      67.561  50.836  46.593  0.00  0.00            
ATOM    992 HG23 ILE X  62      68.404  52.263  46.078  0.00  0.00            
ATOM    993  CG1 ILE X  62      67.428  52.252  43.437  0.00  0.00            
ATOM    994 HG11 ILE X  62      67.279  51.884  42.419  0.00  0.00            
ATOM    995 HG12 ILE X  62      66.518  52.842  43.622  0.00  0.00            
ATOM    996  CD  ILE X  62      68.617  53.196  43.547  0.00  0.00            
ATOM    997  HD1 ILE X  62      69.516  52.595  43.403  0.00  0.00            
ATOM    998  HD2 ILE X  62      68.700  53.921  42.741  0.00  0.00            
ATOM    999  HD3 ILE X  62      68.593  53.847  44.426  0.00  0.00            
ATOM   1000  C   ILE X  62      68.690  48.916  45.111  0.00  0.00            
ATOM   1001  O   ILE X  62      67.636  48.274  45.078  0.00  0.00            
ATOM   1002  N   PRO X  63      69.743  48.447  45.780  0.00  0.00            
ATOM   1003  CD  PRO X  63      71.129  48.831  45.581  0.00  0.00            
ATOM   1004  HD1 PRO X  63      71.233  49.903  45.697  0.00  0.00            
ATOM   1005  HD2 PRO X  63      71.499  48.470  44.626  0.00  0.00            
ATOM   1006  CG  PRO X  63      71.953  48.099  46.642  0.00  0.00            
ATOM   1007  HG1 PRO X  63      72.121  48.717  47.525  0.00  0.00            
ATOM   1008  HG2 PRO X  63      72.938  47.790  46.282  0.00  0.00            
ATOM   1009  CB  PRO X  63      71.126  46.837  46.900  0.00  0.00            
ATOM   1010  HB1 PRO X  63      71.186  46.483  47.931  0.00  0.00            
ATOM   1011  HB2 PRO X  63      71.408  46.003  46.264  0.00  0.00            
ATOM   1012  CA  PRO X  63      69.689  47.279  46.641  0.00  0.00            
ATOM   1013  HA  PRO X  63      69.184  46.549  46.001  0.00  0.00            
ATOM   1014  C   PRO X  63      68.872  47.478  47.912  0.00  0.00            
ATOM   1015  O   PRO X  63      69.117  48.431  48.642  0.00  0.00            
ATOM   1016  N   VAL X  64      68.095  46.455  48.283  0.00  0.00            
ATOM   1017  H   VAL X  64      68.074  45.617  47.725  0.00  0.00            
ATOM   1018  CA  VAL X  64      67.272  46.475  49.469  0.00  0.00            
ATOM   1019  HA  VAL X  64      67.623  47.113  50.283  0.00  0.00            
ATOM   1020  CB  VAL X  64      65.871  46.962  49.089  0.00  0.00            
ATOM   1021  HB  VAL X  64      65.215  46.783  49.944  0.00  0.00            
ATOM   1022  CG1 VAL X  64      65.891  48.450  48.740  0.00  0.00            
ATOM   1023 HG11 VAL X  64      66.208  49.000  49.624  0.00  0.00            
ATOM   1024 HG12 VAL X  64      66.448  48.637  47.825  0.00  0.00            
ATOM   1025 HG13 VAL X  64      64.878  48.819  48.631  0.00  0.00            
ATOM   1026  CG2 VAL X  64      65.287  46.174  47.918  0.00  0.00            
ATOM   1027 HG21 VAL X  64      65.126  45.135  48.177  0.00  0.00            
ATOM   1028 HG22 VAL X  64      64.248  46.478  47.845  0.00  0.00            
ATOM   1029 HG23 VAL X  64      65.737  46.372  46.946  0.00  0.00            
ATOM   1030  C   VAL X  64      67.149  45.031  49.936  0.00  0.00            
ATOM   1031  O   VAL X  64      67.332  44.109  49.134  0.00  0.00            
ATOM   1032  N   GLU X  65      66.649  44.735  51.130  0.00  0.00            
ATOM   1033  H   GLU X  65      66.432  45.513  51.731  0.00  0.00            
ATOM   1034  CA  GLU X  65      66.492  43.434  51.762  0.00  0.00            
ATOM   1035  HA  GLU X  65      66.467  42.622  51.043  0.00  0.00            
ATOM   1036  CB  GLU X  65      67.687  43.144  52.670  0.00  0.00            
ATOM   1037  HB1 GLU X  65      68.585  43.004  52.061  0.00  0.00            
ATOM   1038  HB2 GLU X  65      67.712  43.956  53.389  0.00  0.00            
ATOM   1039  CG  GLU X  65      67.586  41.808  53.401  0.00  0.00            
ATOM   1040  HG1 GLU X  65      66.589  41.662  53.816  0.00  0.00            
ATOM   1041  HG2 GLU X  65      67.782  40.868  52.894  0.00  0.00            
ATOM   1042  CD  GLU X  65      68.508  41.862  54.605  0.00  0.00            
ATOM   1043  OE1 GLU X  65      68.034  42.214  55.705  0.00  0.00            
ATOM   1044  OE2 GLU X  65      69.715  41.560  54.422  0.00  0.00            
ATOM   1045  C   GLU X  65      65.177  43.364  52.521  0.00  0.00            
ATOM   1046  O   GLU X  65      64.977  44.139  53.461  0.00  0.00            
ATOM   1047  N   ILE X  66      64.265  42.479  52.122  0.00  0.00            
ATOM   1048  H   ILE X  66      64.576  41.914  51.350  0.00  0.00            
ATOM   1049  CA  ILE X  66      62.884  42.407  52.572  0.00  0.00            
ATOM   1050  HA  ILE X  66      62.706  43.314  53.149  0.00  0.00            
ATOM   1051  CB  ILE X  66      61.959  42.388  51.353  0.00  0.00            
ATOM   1052  HB  ILE X  66      62.059  41.379  50.941  0.00  0.00            
ATOM   1053  CG2 ILE X  66      60.547  42.587  51.891  0.00  0.00            
ATOM   1054 HG21 ILE X  66      60.353  41.987  52.770  0.00  0.00            
ATOM   1055 HG22 ILE X  66      60.317  43.651  52.028  0.00  0.00            
ATOM   1056 HG23 ILE X  66      59.926  42.172  51.098  0.00  0.00            
ATOM   1057  CG1 ILE X  66      62.324  43.382  50.256  0.00  0.00            
ATOM   1058 HG11 ILE X  66      62.347  44.350  50.763  0.00  0.00            
ATOM   1059 HG12 ILE X  66      63.304  43.253  49.806  0.00  0.00            
ATOM   1060  CD  ILE X  66      61.382  43.485  49.056  0.00  0.00            
ATOM   1061  HD1 ILE X  66      61.823  44.163  48.334  0.00  0.00            
ATOM   1062  HD2 ILE X  66      61.201  42.486  48.655  0.00  0.00            
ATOM   1063  HD3 ILE X  66      60.377  43.859  49.282  0.00  0.00            
ATOM   1064  C   ILE X  66      62.822  41.286  53.594  0.00  0.00            
ATOM   1065  O   ILE X  66      62.934  40.121  53.214  0.00  0.00            
ATOM   1066  N   CYS X  67      62.718  41.583  54.888  0.00  0.00            
ATOM   1067  H   CYS X  67      62.573  42.554  55.119  0.00  0.00            
ATOM   1068  CA  CYS X  67      62.832  40.575  55.935  0.00  0.00            
ATOM   1069  HA  CYS X  67      63.005  41.148  56.848  0.00  0.00            
ATOM   1070  CB  CYS X  67      61.463  39.925  56.086  0.00  0.00            
ATOM   1071  HB1 CYS X  67      61.136  39.490  55.143  0.00  0.00            
ATOM   1072  HB2 CYS X  67      61.532  39.143  56.840  0.00  0.00            
ATOM   1073  SG  CYS X  67      60.270  41.163  56.663  0.00  0.00            
ATOM   1074  HG  CYS X  67      60.851  41.265  57.865  0.00  0.00            
ATOM   1075  C   CYS X  67      64.006  39.604  55.929  0.00  0.00            
ATOM   1076  O   CYS X  67      63.994  38.562  56.575  0.00  0.00            
ATOM   1077  N   GLY X  68      65.036  39.896  55.134  0.00  0.00            
ATOM   1078  H   GLY X  68      65.002  40.759  54.625  0.00  0.00            
ATOM   1079  CA  GLY X  68      66.115  38.933  54.949  0.00  0.00            
ATOM   1080  HA1 GLY X  68      67.054  39.374  55.271  0.00  0.00            
ATOM   1081  HA2 GLY X  68      65.952  38.079  55.595  0.00  0.00            
ATOM   1082  C   GLY X  68      66.268  38.410  53.530  0.00  0.00            
ATOM   1083  O   GLY X  68      67.325  37.810  53.311  0.00  0.00            
ATOM   1084  N   HID X  69      65.397  38.685  52.554  0.00  0.00            
ATOM   1085  H   HID X  69      64.564  39.184  52.812  0.00  0.00            
ATOM   1086  CA  HID X  69      65.443  38.291  51.163  0.00  0.00            
ATOM   1087  HA  HID X  69      66.060  37.404  51.098  0.00  0.00            
ATOM   1088  CB  HID X  69      63.986  38.312  50.709  0.00  0.00            
ATOM   1089  HB1 HID X  69      63.497  39.289  50.698  0.00  0.00            
ATOM   1090  HB2 HID X  69      63.987  38.012  49.657  0.00  0.00            
ATOM   1091  CG  HID X  69      62.949  37.412  51.322  0.00  0.00            
ATOM   1092  ND1 HID X  69      62.149  37.726  52.412  0.00  0.00            
ATOM   1093  HD1 HID X  69      62.193  38.565  52.966  0.00  0.00            
ATOM   1094  CE1 HID X  69      61.485  36.606  52.738  0.00  0.00            
ATOM   1095  HE1 HID X  69      60.782  36.460  53.538  0.00  0.00            
ATOM   1096  NE2 HID X  69      61.755  35.575  51.924  0.00  0.00            
ATOM   1097  CD2 HID X  69      62.702  36.091  51.032  0.00  0.00            
ATOM   1098  HD2 HID X  69      63.220  35.493  50.296  0.00  0.00            
ATOM   1099  C   HID X  69      66.199  39.386  50.424  0.00  0.00            
ATOM   1100  O   HID X  69      65.829  40.560  50.512  0.00  0.00            
ATOM   1101  N   LYS X  70      67.285  39.104  49.694  0.00  0.00            
ATOM   1102  H   LYS X  70      67.427  38.105  49.636  0.00  0.00            
ATOM   1103  CA  LYS X  70      68.082  40.004  48.887  0.00  0.00            
ATOM   1104  HA  LYS X  70      68.192  40.904  49.490  0.00  0.00            
ATOM   1105  CB  LYS X  70      69.452  39.404  48.586  0.00  0.00            
ATOM   1106  HB1 LYS X  70      69.280  38.496  48.013  0.00  0.00            
ATOM   1107  HB2 LYS X  70      70.012  40.210  48.110  0.00  0.00            
ATOM   1108  CG  LYS X  70      70.288  38.976  49.796  0.00  0.00            
ATOM   1109  HG1 LYS X  70      69.767  38.131  50.241  0.00  0.00            
ATOM   1110  HG2 LYS X  70      71.285  38.655  49.497  0.00  0.00            
ATOM   1111  CD  LYS X  70      70.519  40.094  50.808  0.00  0.00            
ATOM   1112  HD1 LYS X  70      70.698  41.043  50.300  0.00  0.00            
ATOM   1113  HD2 LYS X  70      69.576  40.336  51.297  0.00  0.00            
ATOM   1114  CE  LYS X  70      71.647  39.899  51.810  0.00  0.00            
ATOM   1115  HE1 LYS X  70      71.378  39.058  52.448  0.00  0.00            
ATOM   1116  HE2 LYS X  70      72.613  39.765  51.335  0.00  0.00            
ATOM   1117  NZ  LYS X  70      71.788  41.094  52.659  0.00  0.00            
ATOM   1118  HZ1 LYS X  70      72.563  40.871  53.258  0.00  0.00            
ATOM   1119  HZ2 LYS X  70      72.163  41.846  52.102  0.00  0.00            
ATOM   1120  HZ3 LYS X  70      71.024  41.446  53.231  0.00  0.00            
ATOM   1121  C   LYS X  70      67.397  40.348  47.574  0.00  0.00            
ATOM   1122  O   LYS X  70      66.776  39.526  46.911  0.00  0.00            
ATOM   1123  N   ALA X  71      67.384  41.622  47.170  0.00  0.00            
ATOM   1124  H   ALA X  71      67.775  42.338  47.763  0.00  0.00            
ATOM   1125  CA  ALA X  71      66.785  42.179  45.972  0.00  0.00            
ATOM   1126  HA  ALA X  71      66.804  41.361  45.252  0.00  0.00            
ATOM   1127  CB  ALA X  71      65.288  42.306  46.208  0.00  0.00            
ATOM   1128  HB1 ALA X  71      64.794  42.714  45.326  0.00  0.00            
ATOM   1129  HB2 ALA X  71      64.934  41.306  46.479  0.00  0.00            
ATOM   1130  HB3 ALA X  71      65.177  43.083  46.955  0.00  0.00            
ATOM   1131  C   ALA X  71      67.416  43.501  45.550  0.00  0.00            
ATOM   1132  O   ALA X  71      68.054  44.132  46.390  0.00  0.00            
ATOM   1133  N   ILE X  72      67.179  43.869  44.288  0.00  0.00            
ATOM   1134  H   ILE X  72      66.743  43.160  43.719  0.00  0.00            
ATOM   1135  CA  ILE X  72      67.818  44.933  43.540  0.00  0.00            
ATOM   1136  HA  ILE X  72      67.810  45.788  44.220  0.00  0.00            
ATOM   1137  CB  ILE X  72      69.214  44.605  43.020  0.00  0.00            
ATOM   1138  HB  ILE X  72      69.195  43.795  42.289  0.00  0.00            
ATOM   1139  CG2 ILE X  72      69.757  45.917  42.478  0.00  0.00            
ATOM   1140 HG21 ILE X  72      69.211  46.046  41.542  0.00  0.00            
ATOM   1141 HG22 ILE X  72      69.517  46.712  43.189  0.00  0.00            
ATOM   1142 HG23 ILE X  72      70.809  46.006  42.207  0.00  0.00            
ATOM   1143  CG1 ILE X  72      70.175  44.077  44.086  0.00  0.00            
ATOM   1144 HG11 ILE X  72      70.200  44.659  45.009  0.00  0.00            
ATOM   1145 HG12 ILE X  72      69.942  43.027  44.281  0.00  0.00            
ATOM   1146  CD  ILE X  72      71.624  43.915  43.636  0.00  0.00            
ATOM   1147  HD1 ILE X  72      71.675  43.377  42.702  0.00  0.00            
ATOM   1148  HD2 ILE X  72      71.990  44.947  43.584  0.00  0.00            
ATOM   1149  HD3 ILE X  72      72.136  43.252  44.334  0.00  0.00            
ATOM   1150  C   ILE X  72      66.864  45.347  42.426  0.00  0.00            
ATOM   1151  O   ILE X  72      66.231  44.467  41.849  0.00  0.00            
ATOM   1152  N   GLY X  73      66.711  46.629  42.077  0.00  0.00            
ATOM   1153  H   GLY X  73      67.073  47.293  42.738  0.00  0.00            
ATOM   1154  CA  GLY X  73      66.236  47.065  40.781  0.00  0.00            
ATOM   1155  HA1 GLY X  73      67.124  47.076  40.149  0.00  0.00            
ATOM   1156  HA2 GLY X  73      65.544  46.294  40.448  0.00  0.00            
ATOM   1157  C   GLY X  73      65.596  48.438  40.887  0.00  0.00            
ATOM   1158  O   GLY X  73      66.034  49.373  41.558  0.00  0.00            
ATOM   1159  N   THR X  74      64.413  48.511  40.272  0.00  0.00            
ATOM   1160  H   THR X  74      64.080  47.796  39.646  0.00  0.00            
ATOM   1161  CA  THR X  74      63.682  49.767  40.181  0.00  0.00            
ATOM   1162  HA  THR X  74      64.350  50.624  40.203  0.00  0.00            
ATOM   1163  CB  THR X  74      62.904  49.847  38.865  0.00  0.00            
ATOM   1164  HB  THR X  74      62.069  49.158  38.906  0.00  0.00            
ATOM   1165  CG2 THR X  74      62.233  51.188  38.589  0.00  0.00            
ATOM   1166 HG21 THR X  74      62.807  52.048  38.939  0.00  0.00            
ATOM   1167 HG22 THR X  74      61.914  51.306  37.557  0.00  0.00            
ATOM   1168 HG23 THR X  74      61.401  51.195  39.293  0.00  0.00            
ATOM   1169  OG1 THR X  74      63.849  49.711  37.823  0.00  0.00            
ATOM   1170  HG1 THR X  74      64.119  50.634  37.781  0.00  0.00            
ATOM   1171  C   THR X  74      62.712  50.062  41.314  0.00  0.00            
ATOM   1172  O   THR X  74      61.975  49.205  41.803  0.00  0.00            
ATOM   1173  N   VAL X  75      62.788  51.279  41.856  0.00  0.00            
ATOM   1174  H   VAL X  75      63.411  52.000  41.518  0.00  0.00            
ATOM   1175  CA  VAL X  75      61.749  51.759  42.736  0.00  0.00            
ATOM   1176  HA  VAL X  75      60.929  51.048  42.855  0.00  0.00            
ATOM   1177  CB  VAL X  75      62.220  51.915  44.182  0.00  0.00            
ATOM   1178  HB  VAL X  75      61.452  52.395  44.796  0.00  0.00            
ATOM   1179  CG1 VAL X  75      62.356  50.528  44.802  0.00  0.00            
ATOM   1180 HG11 VAL X  75      61.363  50.098  44.733  0.00  0.00            
ATOM   1181 HG12 VAL X  75      63.185  49.944  44.396  0.00  0.00            
ATOM   1182 HG13 VAL X  75      62.595  50.695  45.857  0.00  0.00            
ATOM   1183  CG2 VAL X  75      63.506  52.732  44.219  0.00  0.00            
ATOM   1184 HG21 VAL X  75      63.428  53.792  43.946  0.00  0.00            
ATOM   1185 HG22 VAL X  75      64.006  52.676  45.185  0.00  0.00            
ATOM   1186 HG23 VAL X  75      64.232  52.292  43.530  0.00  0.00            
ATOM   1187  C   VAL X  75      61.055  53.030  42.254  0.00  0.00            
ATOM   1188  O   VAL X  75      61.704  53.940  41.731  0.00  0.00            
ATOM   1189  N   LEU X  76      59.755  53.215  42.489  0.00  0.00            
ATOM   1190  H   LEU X  76      59.185  52.500  42.904  0.00  0.00            
ATOM   1191  CA  LEU X  76      59.150  54.501  42.203  0.00  0.00            
ATOM   1192  HA  LEU X  76      59.788  55.134  41.583  0.00  0.00            
ATOM   1193  CB  LEU X  76      57.844  54.278  41.453  0.00  0.00            
ATOM   1194  HB1 LEU X  76      57.228  53.646  42.093  0.00  0.00            
ATOM   1195  HB2 LEU X  76      57.318  55.224  41.370  0.00  0.00            
ATOM   1196  CG  LEU X  76      58.077  53.647  40.084  0.00  0.00            
ATOM   1197  HG  LEU X  76      58.767  52.796  40.110  0.00  0.00            
ATOM   1198  CD1 LEU X  76      56.692  53.353  39.518  0.00  0.00            
ATOM   1199 HD11 LEU X  76      55.964  54.152  39.466  0.00  0.00            
ATOM   1200 HD12 LEU X  76      56.852  53.035  38.486  0.00  0.00            
ATOM   1201 HD13 LEU X  76      56.107  52.591  40.025  0.00  0.00            
ATOM   1202  CD2 LEU X  76      58.754  54.634  39.139  0.00  0.00            
ATOM   1203 HD21 LEU X  76      58.792  54.250  38.124  0.00  0.00            
ATOM   1204 HD22 LEU X  76      58.181  55.563  39.078  0.00  0.00            
ATOM   1205 HD23 LEU X  76      59.735  54.811  39.589  0.00  0.00            
ATOM   1206  C   LEU X  76      59.056  55.320  43.495  0.00  0.00            
ATOM   1207  O   LEU X  76      59.227  54.740  44.557  0.00  0.00            
ATOM   1208  N   VAL X  77      59.124  56.648  43.407  0.00  0.00            
ATOM   1209  H   VAL X  77      59.396  57.005  42.507  0.00  0.00            
ATOM   1210  CA  VAL X  77      59.429  57.574  44.489  0.00  0.00            
ATOM   1211  HA  VAL X  77      59.033  57.076  45.373  0.00  0.00            
ATOM   1212  CB  VAL X  77      60.888  57.963  44.636  0.00  0.00            
ATOM   1213  HB  VAL X  77      61.263  58.369  43.700  0.00  0.00            
ATOM   1214  CG1 VAL X  77      61.173  58.968  45.747  0.00  0.00            
ATOM   1215 HG11 VAL X  77      60.844  59.940  45.371  0.00  0.00            
ATOM   1216 HG12 VAL X  77      60.559  58.656  46.596  0.00  0.00            
ATOM   1217 HG13 VAL X  77      62.222  59.118  46.013  0.00  0.00            
ATOM   1218  CG2 VAL X  77      61.730  56.729  44.958  0.00  0.00            
ATOM   1219 HG21 VAL X  77      61.266  56.382  45.877  0.00  0.00            
ATOM   1220 HG22 VAL X  77      61.805  55.919  44.222  0.00  0.00            
ATOM   1221 HG23 VAL X  77      62.736  57.091  45.149  0.00  0.00            
ATOM   1222  C   VAL X  77      58.575  58.810  44.290  0.00  0.00            
ATOM   1223  O   VAL X  77      58.652  59.425  43.228  0.00  0.00            
ATOM   1224  N   GLY X  78      57.811  59.231  45.295  0.00  0.00            
ATOM   1225  H   GLY X  78      57.620  58.639  46.096  0.00  0.00            
ATOM   1226  CA  GLY X  78      56.860  60.305  45.085  0.00  0.00            
ATOM   1227  HA1 GLY X  78      57.271  61.209  44.626  0.00  0.00            
ATOM   1228  HA2 GLY X  78      56.148  59.992  44.324  0.00  0.00            
ATOM   1229  C   GLY X  78      56.072  60.754  46.314  0.00  0.00            
ATOM   1230  O   GLY X  78      56.295  60.199  47.382  0.00  0.00            
ATOM   1231  N   PRO X  79      54.993  61.505  46.060  0.00  0.00            
ATOM   1232  CD  PRO X  79      54.510  62.090  44.822  0.00  0.00            
ATOM   1233  HD1 PRO X  79      54.237  61.254  44.193  0.00  0.00            
ATOM   1234  HD2 PRO X  79      55.253  62.729  44.364  0.00  0.00            
ATOM   1235  CG  PRO X  79      53.245  62.859  45.220  0.00  0.00            
ATOM   1236  HG1 PRO X  79      52.372  62.237  45.368  0.00  0.00            
ATOM   1237  HG2 PRO X  79      53.082  63.666  44.498  0.00  0.00            
ATOM   1238  CB  PRO X  79      53.490  63.343  46.648  0.00  0.00            
ATOM   1239  HB1 PRO X  79      52.539  63.340  47.166  0.00  0.00            
ATOM   1240  HB2 PRO X  79      54.168  64.200  46.739  0.00  0.00            
ATOM   1241  CA  PRO X  79      54.253  62.121  47.146  0.00  0.00            
ATOM   1242  HA  PRO X  79      55.060  62.557  47.727  0.00  0.00            
ATOM   1243  C   PRO X  79      53.433  61.233  48.071  0.00  0.00            
ATOM   1244  O   PRO X  79      53.004  61.743  49.105  0.00  0.00            
ATOM   1245  N   THR X  80      53.090  60.012  47.658  0.00  0.00            
ATOM   1246  H   THR X  80      53.159  59.740  46.694  0.00  0.00            
ATOM   1247  CA  THR X  80      52.132  59.153  48.318  0.00  0.00            
ATOM   1248  HA  THR X  80      51.305  59.826  48.564  0.00  0.00            
ATOM   1249  CB  THR X  80      51.577  58.080  47.393  0.00  0.00            
ATOM   1250  HB  THR X  80      52.307  57.304  47.150  0.00  0.00            
ATOM   1251  CG2 THR X  80      50.301  57.353  47.813  0.00  0.00            
ATOM   1252 HG21 THR X  80      49.789  56.828  47.004  0.00  0.00            
ATOM   1253 HG22 THR X  80      50.625  56.568  48.495  0.00  0.00            
ATOM   1254 HG23 THR X  80      49.592  58.015  48.291  0.00  0.00            
ATOM   1255  OG1 THR X  80      51.231  58.764  46.214  0.00  0.00            
ATOM   1256  HG1 THR X  80      51.423  58.234  45.438  0.00  0.00            
ATOM   1257  C   THR X  80      52.741  58.505  49.553  0.00  0.00            
ATOM   1258  O   THR X  80      53.837  57.961  49.409  0.00  0.00            
ATOM   1259  N   PRO X  81      52.178  58.564  50.763  0.00  0.00            
ATOM   1260  CD  PRO X  81      51.191  59.512  51.254  0.00  0.00            
ATOM   1261  HD1 PRO X  81      50.283  59.377  50.663  0.00  0.00            
ATOM   1262  HD2 PRO X  81      51.487  60.554  51.174  0.00  0.00            
ATOM   1263  CG  PRO X  81      50.930  59.166  52.718  0.00  0.00            
ATOM   1264  HG1 PRO X  81      50.225  58.336  52.719  0.00  0.00            
ATOM   1265  HG2 PRO X  81      50.649  60.024  53.332  0.00  0.00            
ATOM   1266  CB  PRO X  81      52.136  58.337  53.138  0.00  0.00            
ATOM   1267  HB1 PRO X  81      52.022  57.648  53.971  0.00  0.00            
ATOM   1268  HB2 PRO X  81      52.924  58.997  53.504  0.00  0.00            
ATOM   1269  CA  PRO X  81      52.564  57.665  51.838  0.00  0.00            
ATOM   1270  HA  PRO X  81      53.638  57.579  51.789  0.00  0.00            
ATOM   1271  C   PRO X  81      52.042  56.239  51.736  0.00  0.00            
ATOM   1272  O   PRO X  81      51.059  55.960  51.034  0.00  0.00            
ATOM   1273  N   VAL X  82      52.676  55.366  52.521  0.00  0.00            
ATOM   1274  H   VAL X  82      53.423  55.882  52.973  0.00  0.00            
ATOM   1275  CA  VAL X  82      52.573  53.921  52.603  0.00  0.00            
ATOM   1276  HA  VAL X  82      53.171  53.702  53.486  0.00  0.00            
ATOM   1277  CB  VAL X  82      51.159  53.521  52.988  0.00  0.00            
ATOM   1278  HB  VAL X  82      50.347  53.851  52.331  0.00  0.00            
ATOM   1279  CG1 VAL X  82      50.999  52.003  52.976  0.00  0.00            
ATOM   1280 HG11 VAL X  82      51.040  51.525  51.986  0.00  0.00            
ATOM   1281 HG12 VAL X  82      51.730  51.563  53.652  0.00  0.00            
ATOM   1282 HG13 VAL X  82      49.979  51.738  53.263  0.00  0.00            
ATOM   1283  CG2 VAL X  82      50.766  54.010  54.370  0.00  0.00            
ATOM   1284 HG21 VAL X  82      49.679  54.010  54.452  0.00  0.00            
ATOM   1285 HG22 VAL X  82      51.278  53.440  55.149  0.00  0.00            
ATOM   1286 HG23 VAL X  82      51.022  55.044  54.613  0.00  0.00            
ATOM   1287  C   VAL X  82      53.234  53.208  51.425  0.00  0.00            
ATOM   1288  O   VAL X  82      52.801  53.442  50.295  0.00  0.00            
ATOM   1289  N   ASN X  83      54.231  52.385  51.733  0.00  0.00            
ATOM   1290  H   ASN X  83      54.433  52.209  52.704  0.00  0.00            
ATOM   1291  CA  ASN X  83      55.028  51.779  50.679  0.00  0.00            
ATOM   1292  HA  ASN X  83      55.075  52.468  49.834  0.00  0.00            
ATOM   1293  CB  ASN X  83      56.470  51.616  51.120  0.00  0.00            
ATOM   1294  HB1 ASN X  83      56.483  50.824  51.867  0.00  0.00            
ATOM   1295  HB2 ASN X  83      57.085  51.201  50.324  0.00  0.00            
ATOM   1296  CG  ASN X  83      57.160  52.841  51.721  0.00  0.00            
ATOM   1297  OD1 ASN X  83      57.357  53.872  51.094  0.00  0.00            
ATOM   1298  ND2 ASN X  83      57.512  52.761  53.008  0.00  0.00            
ATOM   1299 HD21 ASN X  83      58.068  53.426  53.516  0.00  0.00            
ATOM   1300 HD22 ASN X  83      57.195  51.884  53.408  0.00  0.00            
ATOM   1301  C   ASN X  83      54.475  50.456  50.160  0.00  0.00            
ATOM   1302  O   ASN X  83      54.104  49.634  50.995  0.00  0.00            
ATOM   1303  N   ILE X  84      54.582  50.201  48.855  0.00  0.00            
ATOM   1304  H   ILE X  84      54.950  50.920  48.242  0.00  0.00            
ATOM   1305  CA  ILE X  84      54.171  48.970  48.211  0.00  0.00            
ATOM   1306  HA  ILE X  84      53.719  48.339  48.988  0.00  0.00            
ATOM   1307  CB  ILE X  84      53.083  49.143  47.164  0.00  0.00            
ATOM   1308  HB  ILE X  84      53.521  49.623  46.285  0.00  0.00            
ATOM   1309  CG2 ILE X  84      52.480  47.779  46.807  0.00  0.00            
ATOM   1310 HG21 ILE X  84      51.722  48.035  46.059  0.00  0.00            
ATOM   1311 HG22 ILE X  84      53.144  47.042  46.362  0.00  0.00            
ATOM   1312 HG23 ILE X  84      52.058  47.323  47.697  0.00  0.00            
ATOM   1313  CG1 ILE X  84      52.045  50.192  47.549  0.00  0.00            
ATOM   1314 HG11 ILE X  84      52.502  51.184  47.550  0.00  0.00            
ATOM   1315 HG12 ILE X  84      51.466  50.164  46.629  0.00  0.00            
ATOM   1316  CD  ILE X  84      51.177  49.993  48.787  0.00  0.00            
ATOM   1317  HD1 ILE X  84      50.681  49.047  48.583  0.00  0.00            
ATOM   1318  HD2 ILE X  84      51.795  49.953  49.681  0.00  0.00            
ATOM   1319  HD3 ILE X  84      50.554  50.882  48.913  0.00  0.00            
ATOM   1320  C   ILE X  84      55.311  48.181  47.575  0.00  0.00            
ATOM   1321  O   ILE X  84      56.107  48.786  46.860  0.00  0.00            
ATOM   1322  N   ILE X  85      55.418  46.862  47.767  0.00  0.00            
ATOM   1323  H   ILE X  85      54.822  46.440  48.461  0.00  0.00            
ATOM   1324  CA  ILE X  85      56.224  45.966  46.973  0.00  0.00            
ATOM   1325  HA  ILE X  85      57.099  46.437  46.530  0.00  0.00            
ATOM   1326  CB  ILE X  85      56.807  44.820  47.800  0.00  0.00            
ATOM   1327  HB  ILE X  85      55.963  44.220  48.135  0.00  0.00            
ATOM   1328  CG2 ILE X  85      57.905  44.148  46.983  0.00  0.00            
ATOM   1329 HG21 ILE X  85      58.452  43.360  47.503  0.00  0.00            
ATOM   1330 HG22 ILE X  85      57.581  43.568  46.117  0.00  0.00            
ATOM   1331 HG23 ILE X  85      58.633  44.885  46.647  0.00  0.00            
ATOM   1332  CG1 ILE X  85      57.465  45.386  49.047  0.00  0.00            
ATOM   1333 HG11 ILE X  85      56.646  45.651  49.718  0.00  0.00            
ATOM   1334 HG12 ILE X  85      57.947  44.538  49.542  0.00  0.00            
ATOM   1335  CD  ILE X  85      58.512  46.489  48.902  0.00  0.00            
ATOM   1336  HD1 ILE X  85      59.327  46.188  48.257  0.00  0.00            
ATOM   1337  HD2 ILE X  85      58.003  47.365  48.500  0.00  0.00            
ATOM   1338  HD3 ILE X  85      58.921  46.833  49.857  0.00  0.00            
ATOM   1339  C   ILE X  85      55.374  45.391  45.838  0.00  0.00            
ATOM   1340  O   ILE X  85      54.516  44.556  46.079  0.00  0.00            
ATOM   1341  N   GLY X  86      55.690  45.798  44.604  0.00  0.00            
ATOM   1342  H   GLY X  86      56.510  46.374  44.545  0.00  0.00            
ATOM   1343  CA  GLY X  86      55.113  45.231  43.401  0.00  0.00            
ATOM   1344  HA1 GLY X  86      54.249  44.617  43.659  0.00  0.00            
ATOM   1345  HA2 GLY X  86      54.818  46.049  42.746  0.00  0.00            
ATOM   1346  C   GLY X  86      56.062  44.298  42.664  0.00  0.00            
ATOM   1347  O   GLY X  86      57.138  43.882  43.077  0.00  0.00            
ATOM   1348  N   ARG X  87      55.587  43.931  41.470  0.00  0.00            
ATOM   1349  H   ARG X  87      54.834  44.385  40.961  0.00  0.00            
ATOM   1350  CA  ARG X  87      56.005  42.713  40.799  0.00  0.00            
ATOM   1351  HA  ARG X  87      55.820  41.859  41.449  0.00  0.00            
ATOM   1352  CB  ARG X  87      55.096  42.549  39.583  0.00  0.00            
ATOM   1353  HB1 ARG X  87      54.070  42.649  39.942  0.00  0.00            
ATOM   1354  HB2 ARG X  87      55.443  43.248  38.820  0.00  0.00            
ATOM   1355  CG  ARG X  87      55.155  41.214  38.836  0.00  0.00            
ATOM   1356  HG1 ARG X  87      56.120  41.139  38.350  0.00  0.00            
ATOM   1357  HG2 ARG X  87      54.989  40.498  39.639  0.00  0.00            
ATOM   1358  CD  ARG X  87      54.099  40.958  37.758  0.00  0.00            
ATOM   1359  HD1 ARG X  87      54.310  39.945  37.406  0.00  0.00            
ATOM   1360  HD2 ARG X  87      53.125  41.119  38.215  0.00  0.00            
ATOM   1361  NE  ARG X  87      54.213  41.928  36.669  0.00  0.00            
ATOM   1362  HE  ARG X  87      54.946  41.771  35.986  0.00  0.00            
ATOM   1363  CZ  ARG X  87      53.331  42.903  36.398  0.00  0.00            
ATOM   1364  NH1 ARG X  87      53.602  43.696  35.361  0.00  0.00            
ATOM   1365 HH11 ARG X  87      54.490  43.583  34.878  0.00  0.00            
ATOM   1366 HH12 ARG X  87      53.142  44.576  35.179  0.00  0.00            
ATOM   1367  NH2 ARG X  87      52.292  43.259  37.177  0.00  0.00            
ATOM   1368 HH21 ARG X  87      51.867  42.630  37.855  0.00  0.00            
ATOM   1369 HH22 ARG X  87      51.835  44.119  36.922  0.00  0.00            
ATOM   1370  C   ARG X  87      57.488  42.572  40.474  0.00  0.00            
ATOM   1371  O   ARG X  87      57.985  41.455  40.516  0.00  0.00            
ATOM   1372  N   ASN X  88      58.168  43.702  40.270  0.00  0.00            
ATOM   1373  H   ASN X  88      57.649  44.557  40.118  0.00  0.00            
ATOM   1374  CA  ASN X  88      59.588  43.751  40.001  0.00  0.00            
ATOM   1375  HA  ASN X  88      59.776  43.039  39.197  0.00  0.00            
ATOM   1376  CB  ASN X  88      59.990  45.135  39.493  0.00  0.00            
ATOM   1377  HB1 ASN X  88      60.805  44.968  38.789  0.00  0.00            
ATOM   1378  HB2 ASN X  88      59.255  45.500  38.784  0.00  0.00            
ATOM   1379  CG  ASN X  88      60.340  46.190  40.539  0.00  0.00            
ATOM   1380  OD1 ASN X  88      59.634  46.410  41.518  0.00  0.00            
ATOM   1381  ND2 ASN X  88      61.556  46.742  40.546  0.00  0.00            
ATOM   1382 HD21 ASN X  88      61.736  47.386  41.301  0.00  0.00            
ATOM   1383 HD22 ASN X  88      62.170  46.526  39.777  0.00  0.00            
ATOM   1384  C   ASN X  88      60.513  43.226  41.088  0.00  0.00            
ATOM   1385  O   ASN X  88      61.502  42.568  40.762  0.00  0.00            
ATOM   1386  N   LEU X  89      60.039  43.340  42.326  0.00  0.00            
ATOM   1387  H   LEU X  89      59.263  43.974  42.467  0.00  0.00            
ATOM   1388  CA  LEU X  89      60.777  42.774  43.446  0.00  0.00            
ATOM   1389  HA  LEU X  89      61.765  42.433  43.149  0.00  0.00            
ATOM   1390  CB  LEU X  89      61.106  43.750  44.578  0.00  0.00            
ATOM   1391  HB1 LEU X  89      60.131  43.969  44.999  0.00  0.00            
ATOM   1392  HB2 LEU X  89      61.653  43.213  45.347  0.00  0.00            
ATOM   1393  CG  LEU X  89      61.791  45.030  44.109  0.00  0.00            
ATOM   1394  HG  LEU X  89      61.094  45.601  43.495  0.00  0.00            
ATOM   1395  CD1 LEU X  89      62.113  45.849  45.359  0.00  0.00            
ATOM   1396 HD11 LEU X  89      62.483  46.849  45.121  0.00  0.00            
ATOM   1397 HD12 LEU X  89      61.200  45.931  45.947  0.00  0.00            
ATOM   1398 HD13 LEU X  89      62.939  45.336  45.854  0.00  0.00            
ATOM   1399  CD2 LEU X  89      63.071  44.784  43.317  0.00  0.00            
ATOM   1400 HD21 LEU X  89      63.804  45.584  43.280  0.00  0.00            
ATOM   1401 HD22 LEU X  89      63.726  43.987  43.668  0.00  0.00            
ATOM   1402 HD23 LEU X  89      62.708  44.706  42.291  0.00  0.00            
ATOM   1403  C   LEU X  89      60.129  41.500  43.983  0.00  0.00            
ATOM   1404  O   LEU X  89      60.866  40.653  44.479  0.00  0.00            
ATOM   1405  N   LEU X  90      58.831  41.270  43.786  0.00  0.00            
ATOM   1406  H   LEU X  90      58.296  42.058  43.441  0.00  0.00            
ATOM   1407  CA  LEU X  90      58.206  40.108  44.387  0.00  0.00            
ATOM   1408  HA  LEU X  90      58.361  40.151  45.466  0.00  0.00            
ATOM   1409  CB  LEU X  90      56.696  40.279  44.249  0.00  0.00            
ATOM   1410  HB1 LEU X  90      56.547  40.440  43.176  0.00  0.00            
ATOM   1411  HB2 LEU X  90      56.269  39.305  44.467  0.00  0.00            
ATOM   1412  CG  LEU X  90      55.865  41.298  45.017  0.00  0.00            
ATOM   1413  HG  LEU X  90      56.271  42.263  44.714  0.00  0.00            
ATOM   1414  CD1 LEU X  90      54.368  41.209  44.716  0.00  0.00            
ATOM   1415 HD11 LEU X  90      54.322  41.169  43.631  0.00  0.00            
ATOM   1416 HD12 LEU X  90      53.868  40.300  45.070  0.00  0.00            
ATOM   1417 HD13 LEU X  90      53.900  42.113  45.073  0.00  0.00            
ATOM   1418  CD2 LEU X  90      56.154  41.176  46.516  0.00  0.00            
ATOM   1419 HD21 LEU X  90      57.188  41.434  46.744  0.00  0.00            
ATOM   1420 HD22 LEU X  90      55.454  41.785  47.090  0.00  0.00            
ATOM   1421 HD23 LEU X  90      56.065  40.148  46.863  0.00  0.00            
ATOM   1422  C   LEU X  90      58.690  38.785  43.806  0.00  0.00            
ATOM   1423  O   LEU X  90      58.738  37.772  44.495  0.00  0.00            
ATOM   1424  N   THR X  91      59.078  38.832  42.528  0.00  0.00            
ATOM   1425  H   THR X  91      59.004  39.709  42.023  0.00  0.00            
ATOM   1426  CA  THR X  91      59.618  37.725  41.772  0.00  0.00            
ATOM   1427  HA  THR X  91      59.072  36.851  42.121  0.00  0.00            
ATOM   1428  CB  THR X  91      59.432  38.042  40.291  0.00  0.00            
ATOM   1429  HB  THR X  91      59.848  37.232  39.681  0.00  0.00            
ATOM   1430  CG2 THR X  91      57.992  38.223  39.837  0.00  0.00            
ATOM   1431 HG21 THR X  91      57.498  37.278  40.037  0.00  0.00            
ATOM   1432 HG22 THR X  91      57.475  38.976  40.443  0.00  0.00            
ATOM   1433 HG23 THR X  91      57.872  38.531  38.801  0.00  0.00            
ATOM   1434  OG1 THR X  91      60.021  39.286  39.959  0.00  0.00            
ATOM   1435  HG1 THR X  91      59.487  39.755  39.313  0.00  0.00            
ATOM   1436  C   THR X  91      61.092  37.394  42.021  0.00  0.00            
ATOM   1437  O   THR X  91      61.467  36.285  41.651  0.00  0.00            
ATOM   1438  N   GLN X  92      61.827  38.382  42.551  0.00  0.00            
ATOM   1439  H   GLN X  92      61.416  39.276  42.760  0.00  0.00            
ATOM   1440  CA  GLN X  92      63.106  38.076  43.148  0.00  0.00            
ATOM   1441  HA  GLN X  92      63.631  37.502  42.378  0.00  0.00            
ATOM   1442  CB  GLN X  92      63.922  39.362  43.323  0.00  0.00            
ATOM   1443  HB1 GLN X  92      63.380  40.073  43.943  0.00  0.00            
ATOM   1444  HB2 GLN X  92      64.845  38.979  43.761  0.00  0.00            
ATOM   1445  CG  GLN X  92      64.254  39.952  41.961  0.00  0.00            
ATOM   1446  HG1 GLN X  92      64.841  39.190  41.432  0.00  0.00            
ATOM   1447  HG2 GLN X  92      63.343  40.195  41.411  0.00  0.00            
ATOM   1448  CD  GLN X  92      65.106  41.209  42.087  0.00  0.00            
ATOM   1449  OE1 GLN X  92      66.116  41.243  42.789  0.00  0.00            
ATOM   1450  NE2 GLN X  92      64.709  42.273  41.401  0.00  0.00            
ATOM   1451 HE21 GLN X  92      65.290  43.100  41.397  0.00  0.00            
ATOM   1452 HE22 GLN X  92      64.074  42.195  40.615  0.00  0.00            
ATOM   1453  C   GLN X  92      63.089  37.371  44.500  0.00  0.00            
ATOM   1454  O   GLN X  92      63.940  36.510  44.693  0.00  0.00            
ATOM   1455  N   ILE X  93      62.274  37.760  45.484  0.00  0.00            
ATOM   1456  H   ILE X  93      61.753  38.586  45.256  0.00  0.00            
ATOM   1457  CA  ILE X  93      62.163  37.336  46.859  0.00  0.00            
ATOM   1458  HA  ILE X  93      63.180  37.141  47.205  0.00  0.00            
ATOM   1459  CB  ILE X  93      61.746  38.517  47.745  0.00  0.00            
ATOM   1460  HB  ILE X  93      62.066  38.170  48.732  0.00  0.00            
ATOM   1461  CG2 ILE X  93      62.573  39.781  47.536  0.00  0.00            
ATOM   1462 HG21 ILE X  93      62.524  40.241  46.545  0.00  0.00            
ATOM   1463 HG22 ILE X  93      62.395  40.512  48.315  0.00  0.00            
ATOM   1464 HG23 ILE X  93      63.632  39.513  47.615  0.00  0.00            
ATOM   1465  CG1 ILE X  93      60.241  38.739  47.768  0.00  0.00            
ATOM   1466 HG11 ILE X  93      59.905  39.126  46.808  0.00  0.00            
ATOM   1467 HG12 ILE X  93      59.732  37.775  47.757  0.00  0.00            
ATOM   1468  CD  ILE X  93      59.700  39.578  48.917  0.00  0.00            
ATOM   1469  HD1 ILE X  93      59.996  39.267  49.919  0.00  0.00            
ATOM   1470  HD2 ILE X  93      59.875  40.621  48.658  0.00  0.00            
ATOM   1471  HD3 ILE X  93      58.637  39.435  48.741  0.00  0.00            
ATOM   1472  C   ILE X  93      61.409  36.052  47.137  0.00  0.00            
ATOM   1473  O   ILE X  93      61.479  35.611  48.279  0.00  0.00            
ATOM   1474  N   GLY X  94      60.702  35.579  46.099  0.00  0.00            
ATOM   1475  H   GLY X  94      60.810  36.092  45.229  0.00  0.00            
ATOM   1476  CA  GLY X  94      60.096  34.262  46.115  0.00  0.00            
ATOM   1477  HA1 GLY X  94      60.186  33.985  45.073  0.00  0.00            
ATOM   1478  HA2 GLY X  94      60.769  33.672  46.721  0.00  0.00            
ATOM   1479  C   GLY X  94      58.657  34.165  46.619  0.00  0.00            
ATOM   1480  O   GLY X  94      58.241  33.118  47.110  0.00  0.00            
ATOM   1481  N   CYS X  95      57.814  35.156  46.338  0.00  0.00            
ATOM   1482  H   CYS X  95      58.149  35.986  45.871  0.00  0.00            
ATOM   1483  CA  CYS X  95      56.374  35.116  46.508  0.00  0.00            
ATOM   1484  HA  CYS X  95      56.148  34.586  47.425  0.00  0.00            
ATOM   1485  CB  CYS X  95      55.867  36.546  46.708  0.00  0.00            
ATOM   1486  HB1 CYS X  95      56.165  37.175  45.863  0.00  0.00            
ATOM   1487  HB2 CYS X  95      54.787  36.619  46.656  0.00  0.00            
ATOM   1488  SG  CYS X  95      56.479  37.263  48.259  0.00  0.00            
ATOM   1489  HG  CYS X  95      55.413  36.725  48.850  0.00  0.00            
ATOM   1490  C   CYS X  95      55.663  34.479  45.322  0.00  0.00            
ATOM   1491  O   CYS X  95      55.889  34.703  44.135  0.00  0.00            
ATOM   1492  N   THR X  96      54.755  33.597  45.733  0.00  0.00            
ATOM   1493  H   THR X  96      54.638  33.356  46.712  0.00  0.00            
ATOM   1494  CA  THR X  96      54.057  32.686  44.851  0.00  0.00            
ATOM   1495  HA  THR X  96      54.089  33.143  43.855  0.00  0.00            
ATOM   1496  CB  THR X  96      54.878  31.408  44.747  0.00  0.00            
ATOM   1497  HB  THR X  96      54.357  30.607  44.221  0.00  0.00            
ATOM   1498  CG2 THR X  96      56.213  31.544  44.013  0.00  0.00            
ATOM   1499 HG21 THR X  96      56.661  30.567  43.865  0.00  0.00            
ATOM   1500 HG22 THR X  96      55.979  32.042  43.079  0.00  0.00            
ATOM   1501 HG23 THR X  96      56.940  32.143  44.567  0.00  0.00            
ATOM   1502  OG1 THR X  96      55.250  30.914  46.014  0.00  0.00            
ATOM   1503  HG1 THR X  96      56.206  31.003  45.998  0.00  0.00            
ATOM   1504  C   THR X  96      52.620  32.344  45.204  0.00  0.00            
ATOM   1505  O   THR X  96      52.208  32.577  46.350  0.00  0.00            
ATOM   1506  N   LEU X  97      51.869  31.797  44.248  0.00  0.00            
ATOM   1507  H   LEU X  97      52.403  31.658  43.410  0.00  0.00            
ATOM   1508  CA  LEU X  97      50.445  31.514  44.266  0.00  0.00            
ATOM   1509  HA  LEU X  97      49.963  31.715  45.227  0.00  0.00            
ATOM   1510  CB  LEU X  97      49.690  32.350  43.244  0.00  0.00            
ATOM   1511  HB1 LEU X  97      49.942  32.068  42.217  0.00  0.00            
ATOM   1512  HB2 LEU X  97      48.629  32.116  43.415  0.00  0.00            
ATOM   1513  CG  LEU X  97      49.833  33.827  43.613  0.00  0.00            
ATOM   1514  HG  LEU X  97      50.853  34.157  43.437  0.00  0.00            
ATOM   1515  CD1 LEU X  97      49.043  34.716  42.666  0.00  0.00            
ATOM   1516 HD11 LEU X  97      47.980  34.637  42.850  0.00  0.00            
ATOM   1517 HD12 LEU X  97      49.290  35.773  42.794  0.00  0.00            
ATOM   1518 HD13 LEU X  97      49.300  34.448  41.634  0.00  0.00            
ATOM   1519  CD2 LEU X  97      49.428  34.141  45.045  0.00  0.00            
ATOM   1520 HD21 LEU X  97      50.186  33.945  45.807  0.00  0.00            
ATOM   1521 HD22 LEU X  97      49.174  35.205  45.080  0.00  0.00            
ATOM   1522 HD23 LEU X  97      48.526  33.556  45.245  0.00  0.00            
ATOM   1523  C   LEU X  97      50.326  29.998  44.189  0.00  0.00            
ATOM   1524  O   LEU X  97      50.844  29.460  43.216  0.00  0.00            
ATOM   1525  N   ASN X  98      49.639  29.330  45.118  0.00  0.00            
ATOM   1526  H   ASN X  98      49.435  29.912  45.917  0.00  0.00            
ATOM   1527  CA  ASN X  98      49.457  27.896  45.102  0.00  0.00            
ATOM   1528  HA  ASN X  98      50.273  27.409  44.569  0.00  0.00            
ATOM   1529  CB  ASN X  98      49.661  27.335  46.514  0.00  0.00            
ATOM   1530  HB1 ASN X  98      50.661  27.624  46.839  0.00  0.00            
ATOM   1531  HB2 ASN X  98      48.906  27.795  47.150  0.00  0.00            
ATOM   1532  CG  ASN X  98      49.546  25.820  46.567  0.00  0.00            
ATOM   1533  OD1 ASN X  98      50.018  25.130  45.677  0.00  0.00            
ATOM   1534  ND2 ASN X  98      48.925  25.301  47.635  0.00  0.00            
ATOM   1535 HD21 ASN X  98      49.021  24.297  47.713  0.00  0.00            
ATOM   1536 HD22 ASN X  98      48.782  25.742  48.526  0.00  0.00            
ATOM   1537  C   ASN X  98      48.145  27.567  44.419  0.00  0.00            
ATOM   1538  O   ASN X  98      47.094  27.675  45.047  0.00  0.00            
ATOM   1539  N   PHE X  99      48.148  27.044  43.194  0.00  0.00            
ATOM   1540  H   PHE X  99      49.035  27.129  42.714  0.00  0.00            
ATOM   1541  CA  PHE X  99      46.993  26.633  42.419  0.00  0.00            
ATOM   1542  HA  PHE X  99      46.098  26.816  43.018  0.00  0.00            
ATOM   1543  CB  PHE X  99      46.863  27.490  41.164  0.00  0.00            
ATOM   1544  HB1 PHE X  99      47.801  27.263  40.649  0.00  0.00            
ATOM   1545  HB2 PHE X  99      46.065  27.096  40.535  0.00  0.00            
ATOM   1546  CG  PHE X  99      46.497  28.938  41.336  0.00  0.00            
ATOM   1547  CD1 PHE X  99      47.527  29.884  41.239  0.00  0.00            
ATOM   1548  HD1 PHE X  99      48.504  29.579  40.884  0.00  0.00            
ATOM   1549  CE1 PHE X  99      47.195  31.244  41.269  0.00  0.00            
ATOM   1550  HE1 PHE X  99      47.951  32.003  41.119  0.00  0.00            
ATOM   1551  CZ  PHE X  99      45.865  31.650  41.419  0.00  0.00            
ATOM   1552  HZ  PHE X  99      45.594  32.690  41.419  0.00  0.00            
ATOM   1553  CE2 PHE X  99      44.879  30.694  41.716  0.00  0.00            
ATOM   1554  HE2 PHE X  99      43.860  30.976  41.935  0.00  0.00            
ATOM   1555  CD2 PHE X  99      45.181  29.329  41.606  0.00  0.00            
ATOM   1556  HD2 PHE X  99      44.463  28.528  41.675  0.00  0.00            
ATOM   1557  C   PHE X  99      47.046  25.159  42.027  0.00  0.00            
ATOM   1558  OC1 PHE X  99      48.132  24.590  41.785  0.00  0.00            
ATOM   1559  OC2 PHE X  99      45.968  24.531  42.055  0.00  0.00            
ATOM   1560  N   PRO X 100      50.156  23.635  43.224  0.00  0.00            
ATOM   1561  H1  PRO X 100      49.860  23.657  44.195  0.00  0.00            
ATOM   1562  H2  PRO X 100      49.575  24.302  42.731  0.00  0.00            
ATOM   1563  CD  PRO X 100      49.866  22.285  42.699  0.00  0.00            
ATOM   1564  HD1 PRO X 100      48.890  22.227  42.215  0.00  0.00            
ATOM   1565  HD2 PRO X 100      49.988  21.560  43.502  0.00  0.00            
ATOM   1566  CG  PRO X 100      50.933  22.018  41.637  0.00  0.00            
ATOM   1567  HG1 PRO X 100      50.328  21.924  40.729  0.00  0.00            
ATOM   1568  HG2 PRO X 100      51.461  21.070  41.776  0.00  0.00            
ATOM   1569  CB  PRO X 100      51.822  23.259  41.605  0.00  0.00            
ATOM   1570  HB1 PRO X 100      51.618  23.753  40.662  0.00  0.00            
ATOM   1571  HB2 PRO X 100      52.885  23.025  41.632  0.00  0.00            
ATOM   1572  CA  PRO X 100      51.536  24.004  42.899  0.00  0.00            
ATOM   1573  HA  PRO X 100      52.104  23.497  43.682  0.00  0.00            
ATOM   1574  C   PRO X 100      51.788  25.507  42.943  0.00  0.00            
ATOM   1575  O   PRO X 100      50.887  26.263  42.576  0.00  0.00            
ATOM   1576  N   GLN X 101      52.961  25.931  43.390  0.00  0.00            
ATOM   1577  H   GLN X 101      53.509  25.218  43.861  0.00  0.00            
ATOM   1578  CA  GLN X 101      53.313  27.318  43.606  0.00  0.00            
ATOM   1579  HA  GLN X 101      52.362  27.747  43.939  0.00  0.00            
ATOM   1580  CB  GLN X 101      54.230  27.395  44.826  0.00  0.00            
ATOM   1581  HB1 GLN X 101      55.085  26.739  44.669  0.00  0.00            
ATOM   1582  HB2 GLN X 101      54.610  28.411  44.893  0.00  0.00            
ATOM   1583  CG  GLN X 101      53.492  27.270  46.157  0.00  0.00            
ATOM   1584  HG1 GLN X 101      52.944  28.219  46.128  0.00  0.00            
ATOM   1585  HG2 GLN X 101      52.767  26.457  46.125  0.00  0.00            
ATOM   1586  CD  GLN X 101      54.331  27.144  47.421  0.00  0.00            
ATOM   1587  OE1 GLN X 101      54.418  26.116  48.081  0.00  0.00            
ATOM   1588  NE2 GLN X 101      55.149  28.133  47.770  0.00  0.00            
ATOM   1589 HE21 GLN X 101      55.629  28.116  48.657  0.00  0.00            
ATOM   1590 HE22 GLN X 101      55.134  29.014  47.280  0.00  0.00            
ATOM   1591  C   GLN X 101      53.828  27.941  42.314  0.00  0.00            
ATOM   1592  O   GLN X 101      54.882  27.525  41.827  0.00  0.00            
ATOM   1593  N   ILE X 102      53.245  29.038  41.836  0.00  0.00            
ATOM   1594  H   ILE X 102      52.534  29.465  42.420  0.00  0.00            
ATOM   1595  CA  ILE X 102      53.485  29.704  40.561  0.00  0.00            
ATOM   1596  HA  ILE X 102      54.290  29.202  40.021  0.00  0.00            
ATOM   1597  CB  ILE X 102      52.345  29.716  39.544  0.00  0.00            
ATOM   1598  HB  ILE X 102      52.770  30.308  38.724  0.00  0.00            
ATOM   1599  CG2 ILE X 102      52.078  28.266  39.166  0.00  0.00            
ATOM   1600 HG21 ILE X 102      51.572  27.705  39.961  0.00  0.00            
ATOM   1601 HG22 ILE X 102      51.349  28.323  38.350  0.00  0.00            
ATOM   1602 HG23 ILE X 102      52.898  27.689  38.732  0.00  0.00            
ATOM   1603  CG1 ILE X 102      51.049  30.383  39.979  0.00  0.00            
ATOM   1604 HG11 ILE X 102      50.524  29.778  40.727  0.00  0.00            
ATOM   1605 HG12 ILE X 102      51.316  31.291  40.523  0.00  0.00            
ATOM   1606  CD  ILE X 102      50.101  30.859  38.891  0.00  0.00            
ATOM   1607  HD1 ILE X 102      49.560  30.032  38.424  0.00  0.00            
ATOM   1608  HD2 ILE X 102      49.443  31.604  39.339  0.00  0.00            
ATOM   1609  HD3 ILE X 102      50.581  31.407  38.081  0.00  0.00            
ATOM   1610  C   ILE X 102      54.053  31.103  40.733  0.00  0.00            
ATOM   1611  O   ILE X 102      53.599  31.728  41.676  0.00  0.00            
ATOM   1612  N   THR X 103      54.988  31.584  39.905  0.00  0.00            
ATOM   1613  H   THR X 103      55.325  30.981  39.175  0.00  0.00            
ATOM   1614  CA  THR X 103      55.522  32.932  39.932  0.00  0.00            
ATOM   1615  HA  THR X 103      55.583  33.219  40.976  0.00  0.00            
ATOM   1616  CB  THR X 103      56.857  32.985  39.207  0.00  0.00            
ATOM   1617  HB  THR X 103      57.163  34.026  39.196  0.00  0.00            
ATOM   1618  CG2 THR X 103      57.831  32.131  40.023  0.00  0.00            
ATOM   1619 HG21 THR X 103      57.682  31.063  39.858  0.00  0.00            
ATOM   1620 HG22 THR X 103      58.834  32.340  39.633  0.00  0.00            
ATOM   1621 HG23 THR X 103      57.763  32.355  41.088  0.00  0.00            
ATOM   1622  OG1 THR X 103      56.876  32.345  37.955  0.00  0.00            
ATOM   1623  HG1 THR X 103      57.623  32.684  37.455  0.00  0.00            
ATOM   1624  C   THR X 103      54.492  33.882  39.328  0.00  0.00            
ATOM   1625  O   THR X 103      53.613  33.508  38.561  0.00  0.00            
ATOM   1626  N   LEU X 104      54.645  35.194  39.559  0.00  0.00            
ATOM   1627  H   LEU X 104      55.383  35.506  40.172  0.00  0.00            
ATOM   1628  CA  LEU X 104      53.715  36.228  39.154  0.00  0.00            
ATOM   1629  HA  LEU X 104      52.705  35.985  39.489  0.00  0.00            
ATOM   1630  CB  LEU X 104      54.035  37.512  39.907  0.00  0.00            
ATOM   1631  HB1 LEU X 104      55.110  37.692  39.771  0.00  0.00            
ATOM   1632  HB2 LEU X 104      53.508  38.370  39.486  0.00  0.00            
ATOM   1633  CG  LEU X 104      53.683  37.460  41.390  0.00  0.00            
ATOM   1634  HG  LEU X 104      53.889  36.457  41.769  0.00  0.00            
ATOM   1635  CD1 LEU X 104      54.345  38.534  42.235  0.00  0.00            
ATOM   1636 HD11 LEU X 104      55.420  38.513  42.023  0.00  0.00            
ATOM   1637 HD12 LEU X 104      53.864  39.492  42.033  0.00  0.00            
ATOM   1638 HD13 LEU X 104      54.129  38.342  43.286  0.00  0.00            
ATOM   1639  CD2 LEU X 104      52.182  37.686  41.592  0.00  0.00            
ATOM   1640 HD21 LEU X 104      51.668  36.938  41.002  0.00  0.00            
ATOM   1641 HD22 LEU X 104      52.019  37.400  42.622  0.00  0.00            
ATOM   1642 HD23 LEU X 104      51.874  38.706  41.360  0.00  0.00            
ATOM   1643  C   LEU X 104      53.606  36.445  37.656  0.00  0.00            
ATOM   1644  O   LEU X 104      52.614  37.044  37.258  0.00  0.00            
ATOM   1645  N   TRP X 105      54.559  35.888  36.900  0.00  0.00            
ATOM   1646  H   TRP X 105      55.354  35.492  37.389  0.00  0.00            
ATOM   1647  CA  TRP X 105      54.540  35.988  35.457  0.00  0.00            
ATOM   1648  HA  TRP X 105      53.881  36.805  35.153  0.00  0.00            
ATOM   1649  CB  TRP X 105      55.909  36.319  34.872  0.00  0.00            
ATOM   1650  HB1 TRP X 105      55.954  36.071  33.809  0.00  0.00            
ATOM   1651  HB2 TRP X 105      56.165  37.366  35.004  0.00  0.00            
ATOM   1652  CG  TRP X 105      57.085  35.716  35.579  0.00  0.00            
ATOM   1653  CD1 TRP X 105      57.855  36.274  36.539  0.00  0.00            
ATOM   1654  HD1 TRP X 105      57.837  37.341  36.711  0.00  0.00            
ATOM   1655  NE1 TRP X 105      58.908  35.470  36.944  0.00  0.00            
ATOM   1656  HE1 TRP X 105      59.809  35.827  37.222  0.00  0.00            
ATOM   1657  CE2 TRP X 105      58.739  34.239  36.350  0.00  0.00            
ATOM   1658  CZ2 TRP X 105      59.388  33.000  36.503  0.00  0.00            
ATOM   1659  HZ2 TRP X 105      60.198  32.790  37.186  0.00  0.00            
ATOM   1660  CH2 TRP X 105      58.964  31.892  35.758  0.00  0.00            
ATOM   1661  HH2 TRP X 105      59.349  30.917  36.003  0.00  0.00            
ATOM   1662  CZ3 TRP X 105      57.851  31.984  34.916  0.00  0.00            
ATOM   1663  HZ3 TRP X 105      57.473  31.164  34.329  0.00  0.00            
ATOM   1664  CE3 TRP X 105      57.217  33.227  34.763  0.00  0.00            
ATOM   1665  HE3 TRP X 105      56.299  33.217  34.202  0.00  0.00            
ATOM   1666  CD2 TRP X 105      57.630  34.373  35.473  0.00  0.00            
ATOM   1667  C   TRP X 105      53.875  34.801  34.768  0.00  0.00            
ATOM   1668  O   TRP X 105      53.590  34.855  33.571  0.00  0.00            
ATOM   1669  N   GLN X 106      53.368  33.883  35.593  0.00  0.00            
ATOM   1670  H   GLN X 106      53.708  33.790  36.542  0.00  0.00            
ATOM   1671  CA  GLN X 106      52.600  32.767  35.074  0.00  0.00            
ATOM   1672  HA  GLN X 106      52.861  32.536  34.040  0.00  0.00            
ATOM   1673  CB  GLN X 106      52.811  31.537  35.943  0.00  0.00            
ATOM   1674  HB1 GLN X 106      52.870  31.776  37.005  0.00  0.00            
ATOM   1675  HB2 GLN X 106      52.004  30.875  35.638  0.00  0.00            
ATOM   1676  CG  GLN X 106      54.073  30.780  35.553  0.00  0.00            
ATOM   1677  HG1 GLN X 106      54.044  30.296  34.572  0.00  0.00            
ATOM   1678  HG2 GLN X 106      54.951  31.423  35.572  0.00  0.00            
ATOM   1679  CD  GLN X 106      54.369  29.688  36.586  0.00  0.00            
ATOM   1680  OE1 GLN X 106      55.067  29.828  37.588  0.00  0.00            
ATOM   1681  NE2 GLN X 106      53.917  28.439  36.450  0.00  0.00            
ATOM   1682 HE21 GLN X 106      54.239  27.867  37.215  0.00  0.00            
ATOM   1683 HE22 GLN X 106      53.514  28.161  35.569  0.00  0.00            
ATOM   1684  C   GLN X 106      51.113  33.046  34.926  0.00  0.00            
ATOM   1685  O   GLN X 106      50.567  33.657  35.842  0.00  0.00            
ATOM   1686  N   ARG X 107      50.422  32.489  33.928  0.00  0.00            
ATOM   1687  H   ARG X 107      50.979  32.156  33.157  0.00  0.00            
ATOM   1688  CA  ARG X 107      48.972  32.412  33.888  0.00  0.00            
ATOM   1689  HA  ARG X 107      48.649  33.435  33.697  0.00  0.00            
ATOM   1690  CB  ARG X 107      48.505  31.593  32.688  0.00  0.00            
ATOM   1691  HB1 ARG X 107      49.068  31.872  31.792  0.00  0.00            
ATOM   1692  HB2 ARG X 107      48.762  30.539  32.848  0.00  0.00            
ATOM   1693  CG  ARG X 107      47.030  31.721  32.314  0.00  0.00            
ATOM   1694  HG1 ARG X 107      46.474  31.499  33.219  0.00  0.00            
ATOM   1695  HG2 ARG X 107      46.854  32.761  32.035  0.00  0.00            
ATOM   1696  CD  ARG X 107      46.803  30.770  31.143  0.00  0.00            
ATOM   1697  HD1 ARG X 107      47.567  30.790  30.372  0.00  0.00            
ATOM   1698  HD2 ARG X 107      46.875  29.742  31.496  0.00  0.00            
ATOM   1699  NE  ARG X 107      45.509  30.900  30.465  0.00  0.00            
ATOM   1700  HE  ARG X 107      45.465  31.172  29.499  0.00  0.00            
ATOM   1701  CZ  ARG X 107      44.311  30.487  30.884  0.00  0.00            
ATOM   1702  NH1 ARG X 107      43.261  30.712  30.088  0.00  0.00            
ATOM   1703 HH11 ARG X 107      43.412  31.078  29.156  0.00  0.00            
ATOM   1704 HH12 ARG X 107      42.369  30.499  30.514  0.00  0.00            
ATOM   1705  NH2 ARG X 107      44.151  29.929  32.091  0.00  0.00            
ATOM   1706 HH21 ARG X 107      44.884  29.557  32.678  0.00  0.00            
ATOM   1707 HH22 ARG X 107      43.239  29.646  32.419  0.00  0.00            
ATOM   1708  C   ARG X 107      48.328  31.891  35.160  0.00  0.00            
ATOM   1709  O   ARG X 107      48.671  30.781  35.556  0.00  0.00            
ATOM   1710  N   PRO X 108      47.446  32.618  35.841  0.00  0.00            
ATOM   1711  CD  PRO X 108      47.205  34.050  35.862  0.00  0.00            
ATOM   1712  HD1 PRO X 108      47.033  34.533  34.895  0.00  0.00            
ATOM   1713  HD2 PRO X 108      48.072  34.474  36.353  0.00  0.00            
ATOM   1714  CG  PRO X 108      46.030  34.383  36.783  0.00  0.00            
ATOM   1715  HG1 PRO X 108      45.164  34.334  36.117  0.00  0.00            
ATOM   1716  HG2 PRO X 108      46.123  35.340  37.294  0.00  0.00            
ATOM   1717  CB  PRO X 108      46.133  33.213  37.744  0.00  0.00            
ATOM   1718  HB1 PRO X 108      45.213  32.979  38.282  0.00  0.00            
ATOM   1719  HB2 PRO X 108      46.769  33.461  38.587  0.00  0.00            
ATOM   1720  CA  PRO X 108      46.651  32.042  36.906  0.00  0.00            
ATOM   1721  HA  PRO X 108      47.322  31.496  37.563  0.00  0.00            
ATOM   1722  C   PRO X 108      45.456  31.178  36.502  0.00  0.00            
ATOM   1723  O   PRO X 108      44.846  31.369  35.449  0.00  0.00            
ATOM   1724  N   LEU X 109      45.052  30.228  37.347  0.00  0.00            
ATOM   1725  H   LEU X 109      45.477  30.198  38.260  0.00  0.00            
ATOM   1726  CA  LEU X 109      44.017  29.240  37.099  0.00  0.00            
ATOM   1727  HA  LEU X 109      43.810  29.285  36.024  0.00  0.00            
ATOM   1728  CB  LEU X 109      44.465  27.843  37.524  0.00  0.00            
ATOM   1729  HB1 LEU X 109      44.749  27.835  38.571  0.00  0.00            
ATOM   1730  HB2 LEU X 109      43.551  27.258  37.548  0.00  0.00            
ATOM   1731  CG  LEU X 109      45.549  27.115  36.734  0.00  0.00            
ATOM   1732  HG  LEU X 109      45.298  27.107  35.670  0.00  0.00            
ATOM   1733  CD1 LEU X 109      46.900  27.824  36.789  0.00  0.00            
ATOM   1734 HD11 LEU X 109      46.874  28.772  36.259  0.00  0.00            
ATOM   1735 HD12 LEU X 109      47.319  27.969  37.786  0.00  0.00            
ATOM   1736 HD13 LEU X 109      47.575  27.174  36.229  0.00  0.00            
ATOM   1737  CD2 LEU X 109      45.525  25.647  37.156  0.00  0.00            
ATOM   1738 HD21 LEU X 109      46.348  25.112  36.687  0.00  0.00            
ATOM   1739 HD22 LEU X 109      45.452  25.500  38.231  0.00  0.00            
ATOM   1740 HD23 LEU X 109      44.576  25.221  36.821  0.00  0.00            
ATOM   1741  C   LEU X 109      42.847  29.767  37.912  0.00  0.00            
ATOM   1742  O   LEU X 109      42.694  29.315  39.052  0.00  0.00            
ATOM   1743  N   VAL X 110      41.975  30.658  37.444  0.00  0.00            
ATOM   1744  H   VAL X 110      42.134  30.965  36.486  0.00  0.00            
ATOM   1745  CA  VAL X 110      40.723  30.952  38.094  0.00  0.00            
ATOM   1746  HA  VAL X 110      40.781  30.658  39.138  0.00  0.00            
ATOM   1747  CB  VAL X 110      40.427  32.451  38.083  0.00  0.00            
ATOM   1748  HB  VAL X 110      40.333  32.881  37.081  0.00  0.00            
ATOM   1749  CG1 VAL X 110      39.159  32.654  38.917  0.00  0.00            
ATOM   1750 HG11 VAL X 110      38.864  33.700  38.913  0.00  0.00            
ATOM   1751 HG12 VAL X 110      38.312  32.130  38.467  0.00  0.00            
ATOM   1752 HG13 VAL X 110      39.289  32.398  39.971  0.00  0.00            
ATOM   1753  CG2 VAL X 110      41.546  33.214  38.783  0.00  0.00            
ATOM   1754 HG21 VAL X 110      42.309  33.468  38.050  0.00  0.00            
ATOM   1755 HG22 VAL X 110      41.131  34.118  39.225  0.00  0.00            
ATOM   1756 HG23 VAL X 110      42.011  32.657  39.603  0.00  0.00            
ATOM   1757  C   VAL X 110      39.660  30.160  37.341  0.00  0.00            
ATOM   1758  O   VAL X 110      39.034  30.589  36.366  0.00  0.00            
ATOM   1759  N   THR X 111      39.497  28.928  37.838  0.00  0.00            
ATOM   1760  H   THR X 111      40.197  28.543  38.446  0.00  0.00            
ATOM   1761  CA  THR X 111      38.523  28.014  37.291  0.00  0.00            
ATOM   1762  HA  THR X 111      38.211  28.357  36.300  0.00  0.00            
ATOM   1763  CB  THR X 111      39.072  26.597  37.139  0.00  0.00            
ATOM   1764  HB  THR X 111      38.211  25.977  36.882  0.00  0.00            
ATOM   1765  CG2 THR X 111      40.097  26.537  36.010  0.00  0.00            
ATOM   1766 HG21 THR X 111      40.897  27.248  36.251  0.00  0.00            
ATOM   1767 HG22 THR X 111      40.584  25.565  36.012  0.00  0.00            
ATOM   1768 HG23 THR X 111      39.725  26.660  34.990  0.00  0.00            
ATOM   1769  OG1 THR X 111      39.716  26.085  38.286  0.00  0.00            
ATOM   1770  HG1 THR X 111      39.091  25.428  38.604  0.00  0.00            
ATOM   1771  C   THR X 111      37.295  27.961  38.187  0.00  0.00            
ATOM   1772  O   THR X 111      37.261  27.980  39.405  0.00  0.00            
ATOM   1773  N   ILE X 112      36.156  27.887  37.485  0.00  0.00            
ATOM   1774  H   ILE X 112      36.238  27.812  36.474  0.00  0.00            
ATOM   1775  CA  ILE X 112      35.049  27.265  38.175  0.00  0.00            
ATOM   1776  HA  ILE X 112      35.392  26.795  39.106  0.00  0.00            
ATOM   1777  CB  ILE X 112      34.016  28.362  38.422  0.00  0.00            
ATOM   1778  HB  ILE X 112      34.497  29.176  38.952  0.00  0.00            
ATOM   1779  CG2 ILE X 112      33.425  29.082  37.203  0.00  0.00            
ATOM   1780 HG21 ILE X 112      34.223  29.347  36.506  0.00  0.00            
ATOM   1781 HG22 ILE X 112      32.696  28.466  36.687  0.00  0.00            
ATOM   1782 HG23 ILE X 112      32.742  29.879  37.498  0.00  0.00            
ATOM   1783  CG1 ILE X 112      32.847  27.820  39.232  0.00  0.00            
ATOM   1784 HG11 ILE X 112      32.188  27.154  38.660  0.00  0.00            
ATOM   1785 HG12 ILE X 112      33.317  27.245  40.028  0.00  0.00            
ATOM   1786  CD  ILE X 112      31.988  28.931  39.824  0.00  0.00            
ATOM   1787  HD1 ILE X 112      32.680  29.701  40.157  0.00  0.00            
ATOM   1788  HD2 ILE X 112      31.375  29.385  39.052  0.00  0.00            
ATOM   1789  HD3 ILE X 112      31.456  28.558  40.703  0.00  0.00            
ATOM   1790  C   ILE X 112      34.519  26.056  37.412  0.00  0.00            
ATOM   1791  O   ILE X 112      34.285  26.081  36.200  0.00  0.00            
ATOM   1792  N   ARG X 113      34.303  25.028  38.223  0.00  0.00            
ATOM   1793  H   ARG X 113      34.693  25.025  39.159  0.00  0.00            
ATOM   1794  CA  ARG X 113      33.703  23.830  37.682  0.00  0.00            
ATOM   1795  HA  ARG X 113      33.580  23.974  36.605  0.00  0.00            
ATOM   1796  CB  ARG X 113      34.699  22.690  37.878  0.00  0.00            
ATOM   1797  HB1 ARG X 113      35.614  22.885  37.318  0.00  0.00            
ATOM   1798  HB2 ARG X 113      34.859  22.574  38.953  0.00  0.00            
ATOM   1799  CG  ARG X 113      34.252  21.350  37.293  0.00  0.00            
ATOM   1800  HG1 ARG X 113      33.401  21.031  37.908  0.00  0.00            
ATOM   1801  HG2 ARG X 113      34.037  21.544  36.252  0.00  0.00            
ATOM   1802  CD  ARG X 113      35.273  20.216  37.334  0.00  0.00            
ATOM   1803  HD1 ARG X 113      34.945  19.572  36.524  0.00  0.00            
ATOM   1804  HD2 ARG X 113      36.243  20.618  37.057  0.00  0.00            
ATOM   1805  NE  ARG X 113      35.409  19.536  38.626  0.00  0.00            
ATOM   1806  HE  ARG X 113      36.261  19.682  39.140  0.00  0.00            
ATOM   1807  CZ  ARG X 113      34.522  18.734  39.225  0.00  0.00            
ATOM   1808  NH1 ARG X 113      34.774  18.072  40.363  0.00  0.00            
ATOM   1809 HH11 ARG X 113      35.584  18.409  40.872  0.00  0.00            
ATOM   1810 HH12 ARG X 113      34.037  17.554  40.835  0.00  0.00            
ATOM   1811  NH2 ARG X 113      33.356  18.413  38.637  0.00  0.00            
ATOM   1812 HH21 ARG X 113      33.043  18.828  37.774  0.00  0.00            
ATOM   1813 HH22 ARG X 113      32.782  17.677  39.017  0.00  0.00            
ATOM   1814  C   ARG X 113      32.422  23.488  38.433  0.00  0.00            
ATOM   1815  O   ARG X 113      32.368  23.834  39.606  0.00  0.00            
ATOM   1816  N   ILE X 114      31.367  22.961  37.806  0.00  0.00            
ATOM   1817  H   ILE X 114      31.473  22.822  36.810  0.00  0.00            
ATOM   1818  CA  ILE X 114      30.076  22.730  38.426  0.00  0.00            
ATOM   1819  HA  ILE X 114      30.107  22.574  39.500  0.00  0.00            
ATOM   1820  CB  ILE X 114      29.087  23.862  38.151  0.00  0.00            
ATOM   1821  HB  ILE X 114      28.712  23.829  37.131  0.00  0.00            
ATOM   1822  CG2 ILE X 114      27.858  23.756  39.050  0.00  0.00            
ATOM   1823 HG21 ILE X 114      28.117  23.814  40.107  0.00  0.00            
ATOM   1824 HG22 ILE X 114      27.171  24.576  38.862  0.00  0.00            
ATOM   1825 HG23 ILE X 114      27.277  22.835  38.973  0.00  0.00            
ATOM   1826  CG1 ILE X 114      29.691  25.257  38.278  0.00  0.00            
ATOM   1827 HG11 ILE X 114      28.839  25.861  38.593  0.00  0.00            
ATOM   1828 HG12 ILE X 114      30.408  25.304  39.089  0.00  0.00            
ATOM   1829  CD  ILE X 114      30.315  25.765  36.978  0.00  0.00            
ATOM   1830  HD1 ILE X 114      30.431  26.845  37.061  0.00  0.00            
ATOM   1831  HD2 ILE X 114      31.323  25.366  36.855  0.00  0.00            
ATOM   1832  HD3 ILE X 114      29.794  25.354  36.110  0.00  0.00            
ATOM   1833  C   ILE X 114      29.739  21.381  37.803  0.00  0.00            
ATOM   1834  O   ILE X 114      29.074  21.254  36.779  0.00  0.00            
ATOM   1835  N   GLY X 115      30.114  20.254  38.407  0.00  0.00            
ATOM   1836  H   GLY X 115      30.274  20.408  39.387  0.00  0.00            
ATOM   1837  CA  GLY X 115      30.040  18.960  37.746  0.00  0.00            
ATOM   1838  HA1 GLY X 115      30.622  18.307  38.401  0.00  0.00            
ATOM   1839  HA2 GLY X 115      29.022  18.572  37.708  0.00  0.00            
ATOM   1840  C   GLY X 115      30.763  19.032  36.409  0.00  0.00            
ATOM   1841  O   GLY X 115      31.847  19.604  36.298  0.00  0.00            
ATOM   1842  N   GLY X 116      30.176  18.435  35.367  0.00  0.00            
ATOM   1843  H   GLY X 116      29.425  17.806  35.571  0.00  0.00            
ATOM   1844  CA  GLY X 116      30.875  18.492  34.096  0.00  0.00            
ATOM   1845  HA1 GLY X 116      31.869  18.092  34.273  0.00  0.00            
ATOM   1846  HA2 GLY X 116      30.457  17.862  33.312  0.00  0.00            
ATOM   1847  C   GLY X 116      31.024  19.882  33.485  0.00  0.00            
ATOM   1848  O   GLY X 116      31.899  20.090  32.655  0.00  0.00            
ATOM   1849  N   GLN X 117      30.315  20.909  33.973  0.00  0.00            
ATOM   1850  H   GLN X 117      29.527  20.683  34.574  0.00  0.00            
ATOM   1851  CA  GLN X 117      30.430  22.272  33.494  0.00  0.00            
ATOM   1852  HA  GLN X 117      30.456  22.180  32.411  0.00  0.00            
ATOM   1853  CB  GLN X 117      29.298  23.109  34.074  0.00  0.00            
ATOM   1854  HB1 GLN X 117      28.372  22.535  34.012  0.00  0.00            
ATOM   1855  HB2 GLN X 117      29.413  23.249  35.149  0.00  0.00            
ATOM   1856  CG  GLN X 117      29.272  24.527  33.500  0.00  0.00            
ATOM   1857  HG1 GLN X 117      28.528  25.104  34.040  0.00  0.00            
ATOM   1858  HG2 GLN X 117      30.237  25.019  33.648  0.00  0.00            
ATOM   1859  CD  GLN X 117      28.973  24.521  32.008  0.00  0.00            
ATOM   1860  OE1 GLN X 117      29.807  24.602  31.119  0.00  0.00            
ATOM   1861  NE2 GLN X 117      27.667  24.459  31.749  0.00  0.00            
ATOM   1862 HE21 GLN X 117      27.465  24.164  30.797  0.00  0.00            
ATOM   1863 HE22 GLN X 117      27.027  24.383  32.533  0.00  0.00            
ATOM   1864  C   GLN X 117      31.778  22.858  33.866  0.00  0.00            
ATOM   1865  O   GLN X 117      32.072  22.991  35.045  0.00  0.00            
ATOM   1866  N   LEU X 118      32.674  23.228  32.941  0.00  0.00            
ATOM   1867  H   LEU X 118      32.294  23.252  32.004  0.00  0.00            
ATOM   1868  CA  LEU X 118      34.014  23.694  33.217  0.00  0.00            
ATOM   1869  HA  LEU X 118      34.178  23.841  34.286  0.00  0.00            
ATOM   1870  CB  LEU X 118      35.087  22.683  32.813  0.00  0.00            
ATOM   1871  HB1 LEU X 118      34.721  21.651  32.841  0.00  0.00            
ATOM   1872  HB2 LEU X 118      35.473  22.899  31.817  0.00  0.00            
ATOM   1873  CG  LEU X 118      36.333  22.699  33.697  0.00  0.00            
ATOM   1874  HG  LEU X 118      36.192  22.612  34.774  0.00  0.00            
ATOM   1875  CD1 LEU X 118      37.205  21.549  33.222  0.00  0.00            
ATOM   1876 HD11 LEU X 118      37.999  21.493  33.967  0.00  0.00            
ATOM   1877 HD12 LEU X 118      36.611  20.636  33.258  0.00  0.00            
ATOM   1878 HD13 LEU X 118      37.629  21.709  32.232  0.00  0.00            
ATOM   1879  CD2 LEU X 118      37.175  23.963  33.521  0.00  0.00            
ATOM   1880 HD21 LEU X 118      38.161  23.727  33.943  0.00  0.00            
ATOM   1881 HD22 LEU X 118      37.229  24.244  32.472  0.00  0.00            
ATOM   1882 HD23 LEU X 118      36.797  24.771  34.135  0.00  0.00            
ATOM   1883  C   LEU X 118      34.222  25.050  32.561  0.00  0.00            
ATOM   1884  O   LEU X 118      34.199  25.189  31.344  0.00  0.00            
ATOM   1885  N   LYS X 119      34.401  26.119  33.339  0.00  0.00            
ATOM   1886  H   LYS X 119      34.385  25.941  34.337  0.00  0.00            
ATOM   1887  CA  LYS X 119      34.551  27.495  32.920  0.00  0.00            
ATOM   1888  HA  LYS X 119      34.672  27.571  31.840  0.00  0.00            
ATOM   1889  CB  LYS X 119      33.241  28.229  33.210  0.00  0.00            
ATOM   1890  HB1 LYS X 119      33.095  28.331  34.285  0.00  0.00            
ATOM   1891  HB2 LYS X 119      33.356  29.273  32.927  0.00  0.00            
ATOM   1892  CG  LYS X 119      31.967  27.697  32.561  0.00  0.00            
ATOM   1893  HG1 LYS X 119      32.080  27.778  31.484  0.00  0.00            
ATOM   1894  HG2 LYS X 119      31.745  26.748  33.053  0.00  0.00            
ATOM   1895  CD  LYS X 119      30.828  28.673  32.835  0.00  0.00            
ATOM   1896  HD1 LYS X 119      30.574  28.458  33.879  0.00  0.00            
ATOM   1897  HD2 LYS X 119      31.276  29.674  32.833  0.00  0.00            
ATOM   1898  CE  LYS X 119      29.558  28.392  32.043  0.00  0.00            
ATOM   1899  HE1 LYS X 119      29.239  27.360  32.193  0.00  0.00            
ATOM   1900  HE2 LYS X 119      28.832  29.109  32.404  0.00  0.00            
ATOM   1901  NZ  LYS X 119      29.635  28.576  30.586  0.00  0.00            
ATOM   1902  HZ1 LYS X 119      30.449  28.086  30.253  0.00  0.00            
ATOM   1903  HZ2 LYS X 119      28.778  28.393  30.074  0.00  0.00            
ATOM   1904  HZ3 LYS X 119      29.895  29.516  30.331  0.00  0.00            
ATOM   1905  C   LYS X 119      35.705  28.184  33.641  0.00  0.00            
ATOM   1906  O   LYS X 119      36.156  27.761  34.699  0.00  0.00            
ATOM   1907  N   GLU X 120      36.203  29.306  33.120  0.00  0.00            
ATOM   1908  H   GLU X 120      35.875  29.552  32.192  0.00  0.00            
ATOM   1909  CA  GLU X 120      37.017  30.264  33.843  0.00  0.00            
ATOM   1910  HA  GLU X 120      37.364  29.893  34.810  0.00  0.00            
ATOM   1911  CB  GLU X 120      38.184  30.695  32.965  0.00  0.00            
ATOM   1912  HB1 GLU X 120      37.788  30.939  31.977  0.00  0.00            
ATOM   1913  HB2 GLU X 120      38.648  31.589  33.381  0.00  0.00            
ATOM   1914  CG  GLU X 120      39.145  29.517  32.801  0.00  0.00            
ATOM   1915  HG1 GLU X 120      39.241  29.014  33.757  0.00  0.00            
ATOM   1916  HG2 GLU X 120      38.711  28.814  32.081  0.00  0.00            
ATOM   1917  CD  GLU X 120      40.481  30.003  32.270  0.00  0.00            
ATOM   1918  OE1 GLU X 120      41.504  29.905  32.982  0.00  0.00            
ATOM   1919  OE2 GLU X 120      40.583  30.453  31.102  0.00  0.00            
ATOM   1920  C   GLU X 120      36.136  31.458  34.157  0.00  0.00            
ATOM   1921  O   GLU X 120      35.142  31.758  33.504  0.00  0.00            
ATOM   1922  N   ALA X 121      36.485  32.156  35.234  0.00  0.00            
ATOM   1923  H   ALA X 121      37.316  31.848  35.734  0.00  0.00            
ATOM   1924  CA  ALA X 121      35.915  33.382  35.759  0.00  0.00            
ATOM   1925  HA  ALA X 121      35.189  33.743  35.046  0.00  0.00            
ATOM   1926  CB  ALA X 121      35.129  32.929  36.993  0.00  0.00            
ATOM   1927  HB1 ALA X 121      34.438  32.133  36.739  0.00  0.00            
ATOM   1928  HB2 ALA X 121      35.882  32.544  37.686  0.00  0.00            
ATOM   1929  HB3 ALA X 121      34.727  33.837  37.434  0.00  0.00            
ATOM   1930  C   ALA X 121      37.008  34.403  36.018  0.00  0.00            
ATOM   1931  O   ALA X 121      38.194  34.126  35.842  0.00  0.00            
ATOM   1932  N   LEU X 122      36.568  35.638  36.275  0.00  0.00            
ATOM   1933  H   LEU X 122      35.586  35.871  36.267  0.00  0.00            
ATOM   1934  CA  LEU X 122      37.412  36.755  36.651  0.00  0.00            
ATOM   1935  HA  LEU X 122      38.449  36.465  36.506  0.00  0.00            
ATOM   1936  CB  LEU X 122      37.121  38.015  35.838  0.00  0.00            
ATOM   1937  HB1 LEU X 122      36.118  38.377  36.032  0.00  0.00            
ATOM   1938  HB2 LEU X 122      37.754  38.841  36.145  0.00  0.00            
ATOM   1939  CG  LEU X 122      37.110  37.857  34.317  0.00  0.00            
ATOM   1940  HG  LEU X 122      36.306  37.162  34.076  0.00  0.00            
ATOM   1941  CD1 LEU X 122      36.799  39.215  33.689  0.00  0.00            
ATOM   1942 HD11 LEU X 122      35.750  39.489  33.802  0.00  0.00            
ATOM   1943 HD12 LEU X 122      37.443  39.955  34.155  0.00  0.00            
ATOM   1944 HD13 LEU X 122      37.079  39.215  32.639  0.00  0.00            
ATOM   1945  CD2 LEU X 122      38.489  37.452  33.790  0.00  0.00            
ATOM   1946 HD21 LEU X 122      38.466  37.490  32.701  0.00  0.00            
ATOM   1947 HD22 LEU X 122      39.202  38.149  34.217  0.00  0.00            
ATOM   1948 HD23 LEU X 122      38.703  36.476  34.209  0.00  0.00            
ATOM   1949  C   LEU X 122      37.265  37.121  38.114  0.00  0.00            
ATOM   1950  O   LEU X 122      36.220  36.869  38.711  0.00  0.00            
ATOM   1951  N   LEU X 123      38.308  37.743  38.671  0.00  0.00            
ATOM   1952  H   LEU X 123      39.073  37.975  38.066  0.00  0.00            
ATOM   1953  CA  LEU X 123      38.159  38.463  39.924  0.00  0.00            
ATOM   1954  HA  LEU X 123      37.267  38.060  40.388  0.00  0.00            
ATOM   1955  CB  LEU X 123      39.383  38.082  40.759  0.00  0.00            
ATOM   1956  HB1 LEU X 123      40.228  38.715  40.492  0.00  0.00            
ATOM   1957  HB2 LEU X 123      39.135  38.376  41.781  0.00  0.00            
ATOM   1958  CG  LEU X 123      39.906  36.647  40.874  0.00  0.00            
ATOM   1959  HG  LEU X 123      40.068  36.213  39.888  0.00  0.00            
ATOM   1960  CD1 LEU X 123      41.185  36.561  41.701  0.00  0.00            
ATOM   1961 HD11 LEU X 123      41.045  37.077  42.650  0.00  0.00            
ATOM   1962 HD12 LEU X 123      41.493  35.543  41.957  0.00  0.00            
ATOM   1963 HD13 LEU X 123      42.065  37.072  41.305  0.00  0.00            
ATOM   1964  CD2 LEU X 123      38.852  35.730  41.468  0.00  0.00            
ATOM   1965 HD21 LEU X 123      38.502  36.178  42.402  0.00  0.00            
ATOM   1966 HD22 LEU X 123      38.097  35.526  40.711  0.00  0.00            
ATOM   1967 HD23 LEU X 123      39.373  34.788  41.661  0.00  0.00            
ATOM   1968  C   LEU X 123      38.012  39.962  39.719  0.00  0.00            
ATOM   1969  O   LEU X 123      38.608  40.559  38.824  0.00  0.00            
ATOM   1970  N   ASH X 124      37.121  40.515  40.556  0.00  0.00            
ATOM   1971  H   ASH X 124      36.821  39.916  41.314  0.00  0.00            
ATOM   1972  CA  ASH X 124      36.397  41.765  40.436  0.00  0.00            
ATOM   1973  HA  ASH X 124      37.087  42.468  39.980  0.00  0.00            
ATOM   1974  CB  ASH X 124      35.193  41.532  39.530  0.00  0.00            
ATOM   1975  HB1 ASH X 124      35.499  40.973  38.643  0.00  0.00            
ATOM   1976  HB2 ASH X 124      34.345  41.015  39.975  0.00  0.00            
ATOM   1977  CG  ASH X 124      34.599  42.875  39.134  0.00  0.00            
ATOM   1978  OD1 ASH X 124      34.070  43.607  39.966  0.00  0.00            
ATOM   1979  OD2 ASH X 124      34.598  43.225  37.805  0.00  0.00            
ATOM   1980  HD2 ASH X 124      34.195  44.087  37.684  0.00  0.00            
ATOM   1981  C   ASH X 124      36.009  42.184  41.847  0.00  0.00            
ATOM   1982  O   ASH X 124      35.103  41.561  42.404  0.00  0.00            
ATOM   1983  N   THR X 125      36.574  43.239  42.437  0.00  0.00            
ATOM   1984  H   THR X 125      37.358  43.635  41.929  0.00  0.00            
ATOM   1985  CA  THR X 125      36.306  43.698  43.778  0.00  0.00            
ATOM   1986  HA  THR X 125      36.282  42.814  44.416  0.00  0.00            
ATOM   1987  CB  THR X 125      37.426  44.534  44.381  0.00  0.00            
ATOM   1988  HB  THR X 125      37.220  44.668  45.452  0.00  0.00            
ATOM   1989  CG2 THR X 125      38.832  43.952  44.263  0.00  0.00            
ATOM   1990 HG21 THR X 125      38.812  43.082  44.920  0.00  0.00            
ATOM   1991 HG22 THR X 125      38.977  43.660  43.225  0.00  0.00            
ATOM   1992 HG23 THR X 125      39.635  44.652  44.496  0.00  0.00            
ATOM   1993  OG1 THR X 125      37.382  45.723  43.622  0.00  0.00            
ATOM   1994  HG1 THR X 125      38.035  46.262  44.082  0.00  0.00            
ATOM   1995  C   THR X 125      34.984  44.392  44.057  0.00  0.00            
ATOM   1996  O   THR X 125      34.670  44.670  45.212  0.00  0.00            
ATOM   1997  N   GLY X 126      34.237  44.629  42.975  0.00  0.00            
ATOM   1998  H   GLY X 126      34.651  44.332  42.098  0.00  0.00            
ATOM   1999  CA  GLY X 126      32.860  45.087  42.976  0.00  0.00            
ATOM   2000  HA1 GLY X 126      32.796  45.779  43.805  0.00  0.00            
ATOM   2001  HA2 GLY X 126      32.552  45.652  42.097  0.00  0.00            
ATOM   2002  C   GLY X 126      31.819  44.002  43.215  0.00  0.00            
ATOM   2003  O   GLY X 126      30.715  44.273  43.692  0.00  0.00            
ATOM   2004  N   ALA X 127      31.998  42.765  42.744  0.00  0.00            
ATOM   2005  H   ALA X 127      32.941  42.464  42.515  0.00  0.00            
ATOM   2006  CA  ALA X 127      30.970  41.763  42.900  0.00  0.00            
ATOM   2007  HA  ALA X 127      29.987  42.209  42.750  0.00  0.00            
ATOM   2008  CB  ALA X 127      30.999  40.702  41.793  0.00  0.00            
ATOM   2009  HB1 ALA X 127      31.819  40.009  41.928  0.00  0.00            
ATOM   2010  HB2 ALA X 127      30.095  40.120  41.935  0.00  0.00            
ATOM   2011  HB3 ALA X 127      30.922  41.216  40.840  0.00  0.00            
ATOM   2012  C   ALA X 127      30.849  41.097  44.272  0.00  0.00            
ATOM   2013  O   ALA X 127      31.801  40.585  44.851  0.00  0.00            
ATOM   2014  N   ASP X 128      29.598  40.975  44.714  0.00  0.00            
ATOM   2015  H   ASP X 128      28.861  41.334  44.132  0.00  0.00            
ATOM   2016  CA  ASP X 128      29.269  40.339  45.976  0.00  0.00            
ATOM   2017  HA  ASP X 128      30.117  40.433  46.661  0.00  0.00            
ATOM   2018  CB  ASP X 128      28.178  41.116  46.702  0.00  0.00            
ATOM   2019  HB1 ASP X 128      27.940  40.663  47.668  0.00  0.00            
ATOM   2020  HB2 ASP X 128      28.443  42.141  46.950  0.00  0.00            
ATOM   2021  CG  ASP X 128      26.852  41.308  45.973  0.00  0.00            
ATOM   2022  OD1 ASP X 128      25.908  41.899  46.534  0.00  0.00            
ATOM   2023  OD2 ASP X 128      26.737  40.881  44.806  0.00  0.00            
ATOM   2024  C   ASP X 128      28.969  38.850  45.949  0.00  0.00            
ATOM   2025  O   ASP X 128      29.650  38.004  46.527  0.00  0.00            
ATOM   2026  N   ASP X 129      27.951  38.504  45.165  0.00  0.00            
ATOM   2027  H   ASP X 129      27.441  39.271  44.744  0.00  0.00            
ATOM   2028  CA  ASP X 129      27.578  37.195  44.679  0.00  0.00            
ATOM   2029  HA  ASP X 129      28.065  36.487  45.343  0.00  0.00            
ATOM   2030  CB  ASP X 129      26.069  36.955  44.681  0.00  0.00            
ATOM   2031  HB1 ASP X 129      25.544  37.553  43.945  0.00  0.00            
ATOM   2032  HB2 ASP X 129      25.876  35.907  44.454  0.00  0.00            
ATOM   2033  CG  ASP X 129      25.463  37.278  46.037  0.00  0.00            
ATOM   2034  OD1 ASP X 129      25.986  36.832  47.092  0.00  0.00            
ATOM   2035  OD2 ASP X 129      24.416  37.963  46.092  0.00  0.00            
ATOM   2036  C   ASP X 129      28.083  36.890  43.270  0.00  0.00            
ATOM   2037  O   ASP X 129      28.395  37.840  42.560  0.00  0.00            
ATOM   2038  N   THR X 130      28.085  35.592  42.972  0.00  0.00            
ATOM   2039  H   THR X 130      27.680  34.968  43.662  0.00  0.00            
ATOM   2040  CA  THR X 130      28.741  35.039  41.798  0.00  0.00            
ATOM   2041  HA  THR X 130      29.614  35.695  41.743  0.00  0.00            
ATOM   2042  CB  THR X 130      29.302  33.681  42.191  0.00  0.00            
ATOM   2043  HB  THR X 130      28.498  33.142  42.698  0.00  0.00            
ATOM   2044  CG2 THR X 130      29.802  32.883  40.991  0.00  0.00            
ATOM   2045 HG21 THR X 130      28.888  32.801  40.409  0.00  0.00            
ATOM   2046 HG22 THR X 130      30.524  33.388  40.348  0.00  0.00            
ATOM   2047 HG23 THR X 130      30.155  31.895  41.282  0.00  0.00            
ATOM   2048  OG1 THR X 130      30.385  33.928  43.057  0.00  0.00            
ATOM   2049  HG1 THR X 130      30.014  34.199  43.898  0.00  0.00            
ATOM   2050  C   THR X 130      27.901  35.141  40.532  0.00  0.00            
ATOM   2051  O   THR X 130      26.709  34.868  40.596  0.00  0.00            
ATOM   2052  N   VAL X 131      28.543  35.428  39.390  0.00  0.00            
ATOM   2053  H   VAL X 131      29.534  35.509  39.529  0.00  0.00            
ATOM   2054  CA  VAL X 131      27.910  35.602  38.105  0.00  0.00            
ATOM   2055  HA  VAL X 131      26.821  35.461  38.125  0.00  0.00            
ATOM   2056  CB  VAL X 131      28.143  37.011  37.548  0.00  0.00            
ATOM   2057  HB  VAL X 131      29.192  37.284  37.641  0.00  0.00            
ATOM   2058  CG1 VAL X 131      27.751  37.252  36.094  0.00  0.00            
ATOM   2059 HG11 VAL X 131      27.669  38.299  35.825  0.00  0.00            
ATOM   2060 HG12 VAL X 131      28.528  36.793  35.478  0.00  0.00            
ATOM   2061 HG13 VAL X 131      26.800  36.854  35.729  0.00  0.00            
ATOM   2062  CG2 VAL X 131      27.272  37.985  38.331  0.00  0.00            
ATOM   2063 HG21 VAL X 131      27.469  37.920  39.407  0.00  0.00            
ATOM   2064 HG22 VAL X 131      27.284  39.030  38.009  0.00  0.00            
ATOM   2065 HG23 VAL X 131      26.233  37.672  38.224  0.00  0.00            
ATOM   2066  C   VAL X 131      28.324  34.534  37.099  0.00  0.00            
ATOM   2067  O   VAL X 131      29.532  34.297  37.027  0.00  0.00            
ATOM   2068  N   LEU X 132      27.398  33.899  36.394  0.00  0.00            
ATOM   2069  H   LEU X 132      26.454  34.176  36.620  0.00  0.00            
ATOM   2070  CA  LEU X 132      27.564  32.833  35.424  0.00  0.00            
ATOM   2071  HA  LEU X 132      28.585  32.748  35.040  0.00  0.00            
ATOM   2072  CB  LEU X 132      27.095  31.487  35.955  0.00  0.00            
ATOM   2073  HB1 LEU X 132      26.079  31.496  36.351  0.00  0.00            
ATOM   2074  HB2 LEU X 132      27.043  30.766  35.142  0.00  0.00            
ATOM   2075  CG  LEU X 132      27.898  30.812  37.067  0.00  0.00            
ATOM   2076  HG  LEU X 132      27.958  31.501  37.906  0.00  0.00            
ATOM   2077  CD1 LEU X 132      27.392  29.425  37.462  0.00  0.00            
ATOM   2078 HD11 LEU X 132      26.331  29.587  37.662  0.00  0.00            
ATOM   2079 HD12 LEU X 132      27.506  28.845  36.549  0.00  0.00            
ATOM   2080 HD13 LEU X 132      27.975  29.038  38.304  0.00  0.00            
ATOM   2081  CD2 LEU X 132      29.372  30.619  36.699  0.00  0.00            
ATOM   2082 HD21 LEU X 132      29.962  31.530  36.781  0.00  0.00            
ATOM   2083 HD22 LEU X 132      29.865  29.944  37.394  0.00  0.00            
ATOM   2084 HD23 LEU X 132      29.373  30.154  35.713  0.00  0.00            
ATOM   2085  C   LEU X 132      26.736  33.082  34.162  0.00  0.00            
ATOM   2086  O   LEU X 132      25.595  33.538  34.201  0.00  0.00            
ATOM   2087  N   GLU X 133      27.369  32.682  33.062  0.00  0.00            
ATOM   2088  H   GLU X 133      28.325  32.389  33.180  0.00  0.00            
ATOM   2089  CA  GLU X 133      26.799  32.554  31.735  0.00  0.00            
ATOM   2090  HA  GLU X 133      26.602  33.553  31.352  0.00  0.00            
ATOM   2091  CB  GLU X 133      27.859  31.882  30.865  0.00  0.00            
ATOM   2092  HB1 GLU X 133      28.005  30.883  31.294  0.00  0.00            
ATOM   2093  HB2 GLU X 133      27.324  31.769  29.920  0.00  0.00            
ATOM   2094  CG  GLU X 133      29.061  32.803  30.674  0.00  0.00            
ATOM   2095  HG1 GLU X 133      28.594  33.682  30.230  0.00  0.00            
ATOM   2096  HG2 GLU X 133      29.459  33.109  31.643  0.00  0.00            
ATOM   2097  CD  GLU X 133      30.161  32.099  29.895  0.00  0.00            
ATOM   2098  OE1 GLU X 133      30.762  31.093  30.319  0.00  0.00            
ATOM   2099  OE2 GLU X 133      30.236  32.426  28.692  0.00  0.00            
ATOM   2100  C   GLU X 133      25.514  31.733  31.730  0.00  0.00            
ATOM   2101  O   GLU X 133      25.369  30.888  32.604  0.00  0.00            
ATOM   2102  N   GLU X 134      24.564  31.895  30.805  0.00  0.00            
ATOM   2103  H   GLU X 134      24.714  32.630  30.125  0.00  0.00            
ATOM   2104  CA  GLU X 134      23.508  30.931  30.564  0.00  0.00            
ATOM   2105  HA  GLU X 134      22.799  31.148  31.362  0.00  0.00            
ATOM   2106  CB  GLU X 134      22.777  31.343  29.288  0.00  0.00            
ATOM   2107  HB1 GLU X 134      23.505  31.708  28.571  0.00  0.00            
ATOM   2108  HB2 GLU X 134      22.138  30.537  28.924  0.00  0.00            
ATOM   2109  CG  GLU X 134      21.767  32.463  29.510  0.00  0.00            
ATOM   2110  HG1 GLU X 134      22.296  33.259  30.031  0.00  0.00            
ATOM   2111  HG2 GLU X 134      21.565  32.950  28.551  0.00  0.00            
ATOM   2112  CD  GLU X 134      20.542  32.109  30.339  0.00  0.00            
ATOM   2113  OE1 GLU X 134      20.360  30.939  30.735  0.00  0.00            
ATOM   2114  OE2 GLU X 134      19.663  32.975  30.510  0.00  0.00            
ATOM   2115  C   GLU X 134      23.960  29.489  30.664  0.00  0.00            
ATOM   2116  O   GLU X 134      24.600  28.968  29.751  0.00  0.00            
ATOM   2117  N   MET X 135      23.547  28.730  31.676  0.00  0.00            
ATOM   2118  H   MET X 135      23.201  29.239  32.480  0.00  0.00            
ATOM   2119  CA  MET X 135      23.847  27.315  31.809  0.00  0.00            
ATOM   2120  HA  MET X 135      23.877  26.852  30.831  0.00  0.00            
ATOM   2121  CB  MET X 135      25.273  27.164  32.331  0.00  0.00            
ATOM   2122  HB1 MET X 135      25.617  26.142  32.187  0.00  0.00            
ATOM   2123  HB2 MET X 135      25.948  27.835  31.799  0.00  0.00            
ATOM   2124  CG  MET X 135      25.297  27.385  33.841  0.00  0.00            
ATOM   2125  HG1 MET X 135      24.952  28.392  34.047  0.00  0.00            
ATOM   2126  HG2 MET X 135      24.634  26.634  34.275  0.00  0.00            
ATOM   2127  SD  MET X 135      26.969  27.118  34.484  0.00  0.00            
ATOM   2128  CE  MET X 135      26.505  26.152  35.949  0.00  0.00            
ATOM   2129  HE1 MET X 135      25.523  26.525  36.252  0.00  0.00            
ATOM   2130  HE2 MET X 135      26.281  25.149  35.565  0.00  0.00            
ATOM   2131  HE3 MET X 135      27.324  26.244  36.650  0.00  0.00            
ATOM   2132  C   MET X 135      22.748  26.585  32.574  0.00  0.00            
ATOM   2133  O   MET X 135      22.011  27.211  33.332  0.00  0.00            
ATOM   2134  N   ASN X 136      22.620  25.285  32.310  0.00  0.00            
ATOM   2135  H   ASN X 136      23.294  24.987  31.622  0.00  0.00            
ATOM   2136  CA  ASN X 136      21.462  24.490  32.667  0.00  0.00            
ATOM   2137  HA  ASN X 136      20.640  25.187  32.498  0.00  0.00            
ATOM   2138  CB  ASN X 136      21.213  23.283  31.757  0.00  0.00            
ATOM   2139  HB1 ASN X 136      20.906  23.610  30.768  0.00  0.00            
ATOM   2140  HB2 ASN X 136      22.176  22.799  31.603  0.00  0.00            
ATOM   2141  CG  ASN X 136      20.063  22.414  32.256  0.00  0.00            
ATOM   2142  OD1 ASN X 136      18.946  22.876  32.438  0.00  0.00            
ATOM   2143  ND2 ASN X 136      20.244  21.140  32.629  0.00  0.00            
ATOM   2144 HD21 ASN X 136      19.530  20.736  33.214  0.00  0.00            
ATOM   2145 HD22 ASN X 136      21.099  20.643  32.415  0.00  0.00            
ATOM   2146  C   ASN X 136      21.526  23.990  34.105  0.00  0.00            
ATOM   2147  O   ASN X 136      22.450  23.250  34.430  0.00  0.00            
ATOM   2148  N   LEU X 137      20.728  24.477  35.051  0.00  0.00            
ATOM   2149  H   LEU X 137      20.075  25.221  34.833  0.00  0.00            
ATOM   2150  CA  LEU X 137      20.771  24.137  36.462  0.00  0.00            
ATOM   2151  HA  LEU X 137      21.368  23.236  36.594  0.00  0.00            
ATOM   2152  CB  LEU X 137      21.349  25.254  37.314  0.00  0.00            
ATOM   2153  HB1 LEU X 137      20.963  26.158  36.836  0.00  0.00            
ATOM   2154  HB2 LEU X 137      20.923  25.220  38.322  0.00  0.00            
ATOM   2155  CG  LEU X 137      22.853  25.459  37.339  0.00  0.00            
ATOM   2156  HG  LEU X 137      23.250  25.926  36.436  0.00  0.00            
ATOM   2157  CD1 LEU X 137      23.235  26.326  38.538  0.00  0.00            
ATOM   2158 HD11 LEU X 137      24.156  26.902  38.412  0.00  0.00            
ATOM   2159 HD12 LEU X 137      22.436  27.051  38.715  0.00  0.00            
ATOM   2160 HD13 LEU X 137      23.247  25.721  39.447  0.00  0.00            
ATOM   2161  CD2 LEU X 137      23.643  24.165  37.587  0.00  0.00            
ATOM   2162 HD21 LEU X 137      23.462  23.412  36.814  0.00  0.00            
ATOM   2163 HD22 LEU X 137      24.711  24.336  37.672  0.00  0.00            
ATOM   2164 HD23 LEU X 137      23.293  23.687  38.499  0.00  0.00            
ATOM   2165  C   LEU X 137      19.375  23.764  36.955  0.00  0.00            
ATOM   2166  O   LEU X 137      18.504  24.634  36.913  0.00  0.00            
ATOM   2167  N   PRO X 138      19.054  22.496  37.186  0.00  0.00            
ATOM   2168  CD  PRO X 138      19.863  21.306  36.971  0.00  0.00            
ATOM   2169  HD1 PRO X 138      20.786  21.354  37.554  0.00  0.00            
ATOM   2170  HD2 PRO X 138      19.908  21.088  35.902  0.00  0.00            
ATOM   2171  CG  PRO X 138      19.086  20.172  37.630  0.00  0.00            
ATOM   2172  HG1 PRO X 138      19.336  19.958  38.664  0.00  0.00            
ATOM   2173  HG2 PRO X 138      19.194  19.231  37.092  0.00  0.00            
ATOM   2174  CB  PRO X 138      17.622  20.589  37.516  0.00  0.00            
ATOM   2175  HB1 PRO X 138      17.058  20.225  38.371  0.00  0.00            
ATOM   2176  HB2 PRO X 138      17.220  20.271  36.551  0.00  0.00            
ATOM   2177  CA  PRO X 138      17.751  22.100  37.671  0.00  0.00            
ATOM   2178  HA  PRO X 138      16.920  22.606  37.173  0.00  0.00            
ATOM   2179  C   PRO X 138      17.522  22.444  39.136  0.00  0.00            
ATOM   2180  O   PRO X 138      18.429  22.440  39.964  0.00  0.00            
ATOM   2181  N   GLY X 139      16.257  22.598  39.548  0.00  0.00            
ATOM   2182  H   GLY X 139      15.594  22.408  38.818  0.00  0.00            
ATOM   2183  CA  GLY X 139      15.848  23.167  40.816  0.00  0.00            
ATOM   2184  HA1 GLY X 139      15.214  22.420  41.307  0.00  0.00            
ATOM   2185  HA2 GLY X 139      16.719  23.499  41.382  0.00  0.00            
ATOM   2186  C   GLY X 139      15.058  24.434  40.541  0.00  0.00            
ATOM   2187  O   GLY X 139      15.257  25.145  39.562  0.00  0.00            
ATOM   2188  N   LYS X 140      14.248  24.778  41.555  0.00  0.00            
ATOM   2189  H   LYS X 140      14.190  24.149  42.344  0.00  0.00            
ATOM   2190  CA  LYS X 140      13.458  25.991  41.638  0.00  0.00            
ATOM   2191  HA  LYS X 140      13.007  26.113  40.656  0.00  0.00            
ATOM   2192  CB  LYS X 140      12.368  25.785  42.675  0.00  0.00            
ATOM   2193  HB1 LYS X 140      11.560  26.482  42.457  0.00  0.00            
ATOM   2194  HB2 LYS X 140      12.043  24.749  42.539  0.00  0.00            
ATOM   2195  CG  LYS X 140      12.778  25.896  44.141  0.00  0.00            
ATOM   2196  HG1 LYS X 140      13.643  25.256  44.265  0.00  0.00            
ATOM   2197  HG2 LYS X 140      12.930  26.961  44.363  0.00  0.00            
ATOM   2198  CD  LYS X 140      11.630  25.273  44.921  0.00  0.00            
ATOM   2199  HD1 LYS X 140      11.370  24.296  44.512  0.00  0.00            
ATOM   2200  HD2 LYS X 140      11.982  25.199  45.951  0.00  0.00            
ATOM   2201  CE  LYS X 140      10.379  26.150  44.990  0.00  0.00            
ATOM   2202  HE1 LYS X 140      10.045  26.325  43.971  0.00  0.00            
ATOM   2203  HE2 LYS X 140       9.554  25.697  45.542  0.00  0.00            
ATOM   2204  NZ  LYS X 140      10.663  27.427  45.674  0.00  0.00            
ATOM   2205  HZ1 LYS X 140      11.364  27.329  46.399  0.00  0.00            
ATOM   2206  HZ2 LYS X 140      10.987  28.108  45.011  0.00  0.00            
ATOM   2207  HZ3 LYS X 140       9.791  27.777  46.027  0.00  0.00            
ATOM   2208  C   LYS X 140      14.341  27.223  41.827  0.00  0.00            
ATOM   2209  O   LYS X 140      15.354  27.103  42.516  0.00  0.00            
ATOM   2210  N   TRP X 141      13.981  28.414  41.342  0.00  0.00            
ATOM   2211  H   TRP X 141      13.052  28.380  40.958  0.00  0.00            
ATOM   2212  CA  TRP X 141      14.782  29.569  40.988  0.00  0.00            
ATOM   2213  HA  TRP X 141      15.671  29.641  41.628  0.00  0.00            
ATOM   2214  CB  TRP X 141      15.222  29.508  39.527  0.00  0.00            
ATOM   2215  HB1 TRP X 141      15.882  30.354  39.366  0.00  0.00            
ATOM   2216  HB2 TRP X 141      15.821  28.601  39.394  0.00  0.00            
ATOM   2217  CG  TRP X 141      14.191  29.575  38.452  0.00  0.00            
ATOM   2218  CD1 TRP X 141      13.714  28.510  37.780  0.00  0.00            
ATOM   2219  HD1 TRP X 141      14.053  27.510  38.006  0.00  0.00            
ATOM   2220  NE1 TRP X 141      12.761  28.965  36.881  0.00  0.00            
ATOM   2221  HE1 TRP X 141      12.411  28.412  36.108  0.00  0.00            
ATOM   2222  CE2 TRP X 141      12.700  30.345  36.849  0.00  0.00            
ATOM   2223  CZ2 TRP X 141      11.879  31.277  36.219  0.00  0.00            
ATOM   2224  HZ2 TRP X 141      11.216  30.859  35.467  0.00  0.00            
ATOM   2225  CH2 TRP X 141      12.011  32.645  36.475  0.00  0.00            
ATOM   2226  HH2 TRP X 141      11.281  33.331  36.081  0.00  0.00            
ATOM   2227  CZ3 TRP X 141      13.000  33.060  37.379  0.00  0.00            
ATOM   2228  HZ3 TRP X 141      13.105  34.129  37.553  0.00  0.00            
ATOM   2229  CE3 TRP X 141      13.839  32.145  38.028  0.00  0.00            
ATOM   2230  HE3 TRP X 141      14.582  32.505  38.729  0.00  0.00            
ATOM   2231  CD2 TRP X 141      13.651  30.772  37.814  0.00  0.00            
ATOM   2232  C   TRP X 141      13.988  30.842  41.228  0.00  0.00            
ATOM   2233  O   TRP X 141      12.770  30.815  41.342  0.00  0.00            
ATOM   2234  N   LYS X 142      14.670  31.994  41.333  0.00  0.00            
ATOM   2235  H   LYS X 142      15.670  31.935  41.255  0.00  0.00            
ATOM   2236  CA  LYS X 142      14.099  33.247  41.804  0.00  0.00            
ATOM   2237  HA  LYS X 142      13.009  33.214  41.712  0.00  0.00            
ATOM   2238  CB  LYS X 142      14.501  33.415  43.271  0.00  0.00            
ATOM   2239  HB1 LYS X 142      14.301  32.531  43.870  0.00  0.00            
ATOM   2240  HB2 LYS X 142      15.577  33.587  43.343  0.00  0.00            
ATOM   2241  CG  LYS X 142      13.752  34.559  43.933  0.00  0.00            
ATOM   2242  HG1 LYS X 142      13.968  35.506  43.429  0.00  0.00            
ATOM   2243  HG2 LYS X 142      12.688  34.341  43.830  0.00  0.00            
ATOM   2244  CD  LYS X 142      14.218  34.678  45.381  0.00  0.00            
ATOM   2245  HD1 LYS X 142      15.301  34.562  45.407  0.00  0.00            
ATOM   2246  HD2 LYS X 142      13.917  35.667  45.723  0.00  0.00            
ATOM   2247  CE  LYS X 142      13.653  33.625  46.324  0.00  0.00            
ATOM   2248  HE1 LYS X 142      12.625  33.388  46.013  0.00  0.00            
ATOM   2249  HE2 LYS X 142      14.198  32.697  46.176  0.00  0.00            
ATOM   2250  NZ  LYS X 142      13.594  33.987  47.745  0.00  0.00            
ATOM   2251  HZ1 LYS X 142      13.310  33.230  48.343  0.00  0.00            
ATOM   2252  HZ2 LYS X 142      14.478  34.382  48.050  0.00  0.00            
ATOM   2253  HZ3 LYS X 142      12.887  34.672  47.952  0.00  0.00            
ATOM   2254  C   LYS X 142      14.671  34.302  40.873  0.00  0.00            
ATOM   2255  O   LYS X 142      15.826  34.263  40.469  0.00  0.00            
ATOM   2256  N   PRO X 143      13.914  35.315  40.447  0.00  0.00            
ATOM   2257  CD  PRO X 143      12.467  35.427  40.475  0.00  0.00            
ATOM   2258  HD1 PRO X 143      12.056  35.445  41.489  0.00  0.00            
ATOM   2259  HD2 PRO X 143      12.010  34.679  39.827  0.00  0.00            
ATOM   2260  CG  PRO X 143      12.011  36.755  39.878  0.00  0.00            
ATOM   2261  HG1 PRO X 143      11.880  37.476  40.689  0.00  0.00            
ATOM   2262  HG2 PRO X 143      11.071  36.609  39.357  0.00  0.00            
ATOM   2263  CB  PRO X 143      13.217  37.065  39.002  0.00  0.00            
ATOM   2264  HB1 PRO X 143      13.286  38.151  39.085  0.00  0.00            
ATOM   2265  HB2 PRO X 143      12.960  36.559  38.074  0.00  0.00            
ATOM   2266  CA  PRO X 143      14.426  36.448  39.718  0.00  0.00            
ATOM   2267  HA  PRO X 143      15.136  36.067  38.984  0.00  0.00            
ATOM   2268  C   PRO X 143      15.058  37.476  40.647  0.00  0.00            
ATOM   2269  O   PRO X 143      14.553  37.753  41.731  0.00  0.00            
ATOM   2270  N   LYS X 144      16.218  38.005  40.235  0.00  0.00            
ATOM   2271  H   LYS X 144      16.515  37.623  39.351  0.00  0.00            
ATOM   2272  CA  LYS X 144      16.841  39.265  40.561  0.00  0.00            
ATOM   2273  HA  LYS X 144      16.120  39.896  41.093  0.00  0.00            
ATOM   2274  CB  LYS X 144      17.966  38.998  41.554  0.00  0.00            
ATOM   2275  HB1 LYS X 144      18.762  38.579  40.936  0.00  0.00            
ATOM   2276  HB2 LYS X 144      18.285  40.013  41.798  0.00  0.00            
ATOM   2277  CG  LYS X 144      17.745  38.144  42.806  0.00  0.00            
ATOM   2278  HG1 LYS X 144      17.373  37.161  42.521  0.00  0.00            
ATOM   2279  HG2 LYS X 144      18.739  37.989  43.239  0.00  0.00            
ATOM   2280  CD  LYS X 144      16.864  38.817  43.845  0.00  0.00            
ATOM   2281  HD1 LYS X 144      17.459  39.632  44.259  0.00  0.00            
ATOM   2282  HD2 LYS X 144      15.987  39.159  43.291  0.00  0.00            
ATOM   2283  CE  LYS X 144      16.516  37.879  44.996  0.00  0.00            
ATOM   2284  HE1 LYS X 144      15.871  37.025  44.794  0.00  0.00            
ATOM   2285  HE2 LYS X 144      17.383  37.373  45.416  0.00  0.00            
ATOM   2286  NZ  LYS X 144      15.936  38.588  46.145  0.00  0.00            
ATOM   2287  HZ1 LYS X 144      16.660  39.110  46.617  0.00  0.00            
ATOM   2288  HZ2 LYS X 144      15.206  39.265  45.935  0.00  0.00            
ATOM   2289  HZ3 LYS X 144      15.558  37.885  46.769  0.00  0.00            
ATOM   2290  C   LYS X 144      17.198  40.016  39.292  0.00  0.00            
ATOM   2291  O   LYS X 144      17.189  39.471  38.187  0.00  0.00            
ATOM   2292  N   MET X 145      17.445  41.322  39.395  0.00  0.00            
ATOM   2293  H   MET X 145      17.160  41.795  40.237  0.00  0.00            
ATOM   2294  CA  MET X 145      18.236  42.094  38.452  0.00  0.00            
ATOM   2295  HA  MET X 145      18.153  41.620  37.475  0.00  0.00            
ATOM   2296  CB  MET X 145      17.595  43.472  38.300  0.00  0.00            
ATOM   2297  HB1 MET X 145      17.541  43.970  39.269  0.00  0.00            
ATOM   2298  HB2 MET X 145      18.202  43.959  37.536  0.00  0.00            
ATOM   2299  CG  MET X 145      16.125  43.575  37.887  0.00  0.00            
ATOM   2300  HG1 MET X 145      15.420  43.180  38.606  0.00  0.00            
ATOM   2301  HG2 MET X 145      15.884  44.629  37.759  0.00  0.00            
ATOM   2302  SD  MET X 145      15.572  42.854  36.311  0.00  0.00            
ATOM   2303  CE  MET X 145      13.902  43.551  36.418  0.00  0.00            
ATOM   2304  HE1 MET X 145      13.809  44.616  36.210  0.00  0.00            
ATOM   2305  HE2 MET X 145      13.274  42.955  35.765  0.00  0.00            
ATOM   2306  HE3 MET X 145      13.464  43.363  37.406  0.00  0.00            
ATOM   2307  C   MET X 145      19.702  42.205  38.866  0.00  0.00            
ATOM   2308  O   MET X 145      19.909  42.227  40.077  0.00  0.00            
ATOM   2309  N   ILE X 146      20.612  42.349  37.896  0.00  0.00            
ATOM   2310  H   ILE X 146      20.416  42.275  36.912  0.00  0.00            
ATOM   2311  CA  ILE X 146      21.944  42.821  38.224  0.00  0.00            
ATOM   2312  HA  ILE X 146      21.886  43.254  39.225  0.00  0.00            
ATOM   2313  CB  ILE X 146      22.955  41.686  38.171  0.00  0.00            
ATOM   2314  HB  ILE X 146      22.612  40.848  38.777  0.00  0.00            
ATOM   2315  CG2 ILE X 146      23.211  41.078  36.801  0.00  0.00            
ATOM   2316 HG21 ILE X 146      23.602  40.061  36.876  0.00  0.00            
ATOM   2317 HG22 ILE X 146      22.279  40.928  36.251  0.00  0.00            
ATOM   2318 HG23 ILE X 146      23.855  41.721  36.209  0.00  0.00            
ATOM   2319  CG1 ILE X 146      24.299  42.137  38.746  0.00  0.00            
ATOM   2320 HG11 ILE X 146      24.918  42.665  38.017  0.00  0.00            
ATOM   2321 HG12 ILE X 146      24.008  42.826  39.532  0.00  0.00            
ATOM   2322  CD  ILE X 146      25.087  40.999  39.386  0.00  0.00            
ATOM   2323  HD1 ILE X 146      25.678  40.508  38.619  0.00  0.00            
ATOM   2324  HD2 ILE X 146      25.871  41.391  40.040  0.00  0.00            
ATOM   2325  HD3 ILE X 146      24.416  40.285  39.868  0.00  0.00            
ATOM   2326  C   ILE X 146      22.338  43.937  37.268  0.00  0.00            
ATOM   2327  O   ILE X 146      21.817  43.951  36.149  0.00  0.00            
ATOM   2328  N   GLY X 147      23.239  44.836  37.653  0.00  0.00            
ATOM   2329  H   GLY X 147      23.585  44.805  38.603  0.00  0.00            
ATOM   2330  CA  GLY X 147      23.816  45.786  36.715  0.00  0.00            
ATOM   2331  HA1 GLY X 147      23.007  46.049  36.029  0.00  0.00            
ATOM   2332  HA2 GLY X 147      24.088  46.700  37.238  0.00  0.00            
ATOM   2333  C   GLY X 147      25.008  45.312  35.895  0.00  0.00            
ATOM   2334  O   GLY X 147      25.913  44.666  36.412  0.00  0.00            
ATOM   2335  N   GLY X 148      25.172  45.799  34.667  0.00  0.00            
ATOM   2336  H   GLY X 148      24.432  46.389  34.323  0.00  0.00            
ATOM   2337  CA  GLY X 148      26.272  45.559  33.746  0.00  0.00            
ATOM   2338  HA1 GLY X 148      27.164  45.756  34.343  0.00  0.00            
ATOM   2339  HA2 GLY X 148      26.294  44.517  33.435  0.00  0.00            
ATOM   2340  C   GLY X 148      26.173  46.406  32.491  0.00  0.00            
ATOM   2341  O   GLY X 148      25.082  46.501  31.943  0.00  0.00            
ATOM   2342  N   ILE X 149      27.287  46.906  31.962  0.00  0.00            
ATOM   2343  H   ILE X 149      28.109  46.632  32.485  0.00  0.00            
ATOM   2344  CA  ILE X 149      27.471  47.563  30.680  0.00  0.00            
ATOM   2345  HA  ILE X 149      28.378  48.156  30.758  0.00  0.00            
ATOM   2346  CB  ILE X 149      27.802  46.604  29.543  0.00  0.00            
ATOM   2347  HB  ILE X 149      28.010  47.177  28.645  0.00  0.00            
ATOM   2348  CG2 ILE X 149      29.057  45.808  29.903  0.00  0.00            
ATOM   2349 HG21 ILE X 149      29.474  45.170  29.125  0.00  0.00            
ATOM   2350 HG22 ILE X 149      29.870  46.471  30.195  0.00  0.00            
ATOM   2351 HG23 ILE X 149      28.886  45.171  30.767  0.00  0.00            
ATOM   2352  CG1 ILE X 149      26.706  45.661  29.072  0.00  0.00            
ATOM   2353 HG11 ILE X 149      26.540  44.851  29.793  0.00  0.00            
ATOM   2354 HG12 ILE X 149      25.770  46.220  29.030  0.00  0.00            
ATOM   2355  CD  ILE X 149      26.937  45.117  27.662  0.00  0.00            
ATOM   2356  HD1 ILE X 149      26.041  44.598  27.330  0.00  0.00            
ATOM   2357  HD2 ILE X 149      27.087  45.960  26.975  0.00  0.00            
ATOM   2358  HD3 ILE X 149      27.852  44.539  27.553  0.00  0.00            
ATOM   2359  C   ILE X 149      26.473  48.665  30.341  0.00  0.00            
ATOM   2360  O   ILE X 149      26.092  48.870  29.195  0.00  0.00            
ATOM   2361  N   GLY X 150      26.109  49.483  31.327  0.00  0.00            
ATOM   2362  H   GLY X 150      26.500  49.276  32.244  0.00  0.00            
ATOM   2363  CA  GLY X 150      25.241  50.640  31.176  0.00  0.00            
ATOM   2364  HA1 GLY X 150      25.426  51.325  32.002  0.00  0.00            
ATOM   2365  HA2 GLY X 150      25.392  51.118  30.206  0.00  0.00            
ATOM   2366  C   GLY X 150      23.751  50.359  31.208  0.00  0.00            
ATOM   2367  O   GLY X 150      22.967  51.158  30.715  0.00  0.00            
ATOM   2368  N   GLY X 151      23.428  49.249  31.881  0.00  0.00            
ATOM   2369  H   GLY X 151      24.124  48.606  32.236  0.00  0.00            
ATOM   2370  CA  GLY X 151      22.070  48.972  32.283  0.00  0.00            
ATOM   2371  HA1 GLY X 151      21.700  49.927  32.664  0.00  0.00            
ATOM   2372  HA2 GLY X 151      21.435  48.747  31.419  0.00  0.00            
ATOM   2373  C   GLY X 151      21.982  47.932  33.395  0.00  0.00            
ATOM   2374  O   GLY X 151      22.974  47.698  34.078  0.00  0.00            
ATOM   2375  N   PHE X 152      20.807  47.329  33.599  0.00  0.00            
ATOM   2376  H   PHE X 152      19.933  47.674  33.224  0.00  0.00            
ATOM   2377  CA  PHE X 152      20.572  46.050  34.247  0.00  0.00            
ATOM   2378  HA  PHE X 152      21.532  45.772  34.683  0.00  0.00            
ATOM   2379  CB  PHE X 152      19.714  46.207  35.500  0.00  0.00            
ATOM   2380  HB1 PHE X 152      19.621  45.237  35.979  0.00  0.00            
ATOM   2381  HB2 PHE X 152      20.206  46.831  36.243  0.00  0.00            
ATOM   2382  CG  PHE X 152      18.293  46.639  35.209  0.00  0.00            
ATOM   2383  CD1 PHE X 152      17.230  45.739  35.066  0.00  0.00            
ATOM   2384  HD1 PHE X 152      17.498  44.697  35.185  0.00  0.00            
ATOM   2385  CE1 PHE X 152      15.912  46.149  34.861  0.00  0.00            
ATOM   2386  HE1 PHE X 152      15.120  45.462  34.586  0.00  0.00            
ATOM   2387  CZ  PHE X 152      15.615  47.518  34.902  0.00  0.00            
ATOM   2388  HZ  PHE X 152      14.594  47.872  34.892  0.00  0.00            
ATOM   2389  CE2 PHE X 152      16.662  48.423  35.085  0.00  0.00            
ATOM   2390  HE2 PHE X 152      16.469  49.483  35.201  0.00  0.00            
ATOM   2391  CD2 PHE X 152      17.993  48.013  35.217  0.00  0.00            
ATOM   2392  HD2 PHE X 152      18.783  48.728  35.355  0.00  0.00            
ATOM   2393  C   PHE X 152      20.197  44.904  33.316  0.00  0.00            
ATOM   2394  O   PHE X 152      19.889  44.934  32.120  0.00  0.00            
ATOM   2395  N   ILE X 153      20.207  43.715  33.903  0.00  0.00            
ATOM   2396  H   ILE X 153      20.602  43.749  34.837  0.00  0.00            
ATOM   2397  CA  ILE X 153      19.964  42.406  33.334  0.00  0.00            
ATOM   2398  HA  ILE X 153      19.337  42.625  32.468  0.00  0.00            
ATOM   2399  CB  ILE X 153      21.280  41.702  33.027  0.00  0.00            
ATOM   2400  HB  ILE X 153      21.594  41.292  33.988  0.00  0.00            
ATOM   2401  CG2 ILE X 153      20.978  40.556  32.070  0.00  0.00            
ATOM   2402 HG21 ILE X 153      20.210  39.896  32.473  0.00  0.00            
ATOM   2403 HG22 ILE X 153      20.691  41.004  31.127  0.00  0.00            
ATOM   2404 HG23 ILE X 153      21.842  39.894  31.967  0.00  0.00            
ATOM   2405  CG1 ILE X 153      22.365  42.585  32.406  0.00  0.00            
ATOM   2406 HG11 ILE X 153      21.939  43.313  31.720  0.00  0.00            
ATOM   2407 HG12 ILE X 153      22.696  43.137  33.289  0.00  0.00            
ATOM   2408  CD  ILE X 153      23.606  41.920  31.828  0.00  0.00            
ATOM   2409  HD1 ILE X 153      23.938  41.131  32.505  0.00  0.00            
ATOM   2410  HD2 ILE X 153      23.337  41.511  30.854  0.00  0.00            
ATOM   2411  HD3 ILE X 153      24.319  42.736  31.733  0.00  0.00            
ATOM   2412  C   ILE X 153      19.074  41.620  34.288  0.00  0.00            
ATOM   2413  O   ILE X 153      19.255  41.743  35.493  0.00  0.00            
ATOM   2414  N   LYS X 154      18.037  40.954  33.786  0.00  0.00            
ATOM   2415  H   LYS X 154      17.956  41.083  32.787  0.00  0.00            
ATOM   2416  CA  LYS X 154      17.253  39.965  34.511  0.00  0.00            
ATOM   2417  HA  LYS X 154      17.176  40.304  35.542  0.00  0.00            
ATOM   2418  CB  LYS X 154      15.838  39.926  33.953  0.00  0.00            
ATOM   2419  HB1 LYS X 154      15.448  40.949  33.976  0.00  0.00            
ATOM   2420  HB2 LYS X 154      15.815  39.579  32.925  0.00  0.00            
ATOM   2421  CG  LYS X 154      14.881  39.082  34.800  0.00  0.00            
ATOM   2422  HG1 LYS X 154      15.135  38.036  34.646  0.00  0.00            
ATOM   2423  HG2 LYS X 154      14.933  39.237  35.883  0.00  0.00            
ATOM   2424  CD  LYS X 154      13.463  39.400  34.331  0.00  0.00            
ATOM   2425  HD1 LYS X 154      13.255  40.463  34.464  0.00  0.00            
ATOM   2426  HD2 LYS X 154      13.509  39.236  33.260  0.00  0.00            
ATOM   2427  CE  LYS X 154      12.362  38.556  34.979  0.00  0.00            
ATOM   2428  HE1 LYS X 154      12.243  38.749  36.046  0.00  0.00            
ATOM   2429  HE2 LYS X 154      11.386  38.837  34.560  0.00  0.00            
ATOM   2430  NZ  LYS X 154      12.599  37.122  34.779  0.00  0.00            
ATOM   2431  HZ1 LYS X 154      13.510  36.888  35.144  0.00  0.00            
ATOM   2432  HZ2 LYS X 154      11.916  36.534  35.234  0.00  0.00            
ATOM   2433  HZ3 LYS X 154      12.485  36.849  33.813  0.00  0.00            
ATOM   2434  C   LYS X 154      17.966  38.624  34.423  0.00  0.00            
ATOM   2435  O   LYS X 154      18.404  38.187  33.361  0.00  0.00            
ATOM   2436  N   VAL X 155      18.242  38.102  35.620  0.00  0.00            
ATOM   2437  H   VAL X 155      17.716  38.561  36.355  0.00  0.00            
ATOM   2438  CA  VAL X 155      19.132  37.019  35.966  0.00  0.00            
ATOM   2439  HA  VAL X 155      19.241  36.402  35.080  0.00  0.00            
ATOM   2440  CB  VAL X 155      20.512  37.514  36.395  0.00  0.00            
ATOM   2441  HB  VAL X 155      20.958  36.631  36.851  0.00  0.00            
ATOM   2442  CG1 VAL X 155      21.352  38.081  35.257  0.00  0.00            
ATOM   2443 HG11 VAL X 155      22.364  38.297  35.606  0.00  0.00            
ATOM   2444 HG12 VAL X 155      21.360  37.380  34.421  0.00  0.00            
ATOM   2445 HG13 VAL X 155      20.956  39.080  35.088  0.00  0.00            
ATOM   2446  CG2 VAL X 155      20.474  38.475  37.586  0.00  0.00            
ATOM   2447 HG21 VAL X 155      20.154  37.758  38.345  0.00  0.00            
ATOM   2448 HG22 VAL X 155      21.475  38.858  37.743  0.00  0.00            
ATOM   2449 HG23 VAL X 155      19.715  39.245  37.474  0.00  0.00            
ATOM   2450  C   VAL X 155      18.451  36.174  37.035  0.00  0.00            
ATOM   2451  O   VAL X 155      17.584  36.651  37.773  0.00  0.00            
ATOM   2452  N   ARG X 156      18.855  34.906  37.037  0.00  0.00            
ATOM   2453  H   ARG X 156      19.642  34.690  36.450  0.00  0.00            
ATOM   2454  CA  ARG X 156      18.217  33.869  37.836  0.00  0.00            
ATOM   2455  HA  ARG X 156      17.237  34.184  38.176  0.00  0.00            
ATOM   2456  CB  ARG X 156      17.824  32.634  37.033  0.00  0.00            
ATOM   2457  HB1 ARG X 156      18.599  32.055  36.534  0.00  0.00            
ATOM   2458  HB2 ARG X 156      17.270  31.996  37.730  0.00  0.00            
ATOM   2459  CG  ARG X 156      16.845  32.976  35.915  0.00  0.00            
ATOM   2460  HG1 ARG X 156      16.014  33.609  36.220  0.00  0.00            
ATOM   2461  HG2 ARG X 156      17.354  33.557  35.156  0.00  0.00            
ATOM   2462  CD  ARG X 156      16.330  31.715  35.212  0.00  0.00            
ATOM   2463  HD1 ARG X 156      15.707  31.142  35.902  0.00  0.00            
ATOM   2464  HD2 ARG X 156      15.702  31.909  34.343  0.00  0.00            
ATOM   2465  NE  ARG X 156      17.466  30.977  34.668  0.00  0.00            
ATOM   2466  HE  ARG X 156      17.535  30.051  35.061  0.00  0.00            
ATOM   2467  CZ  ARG X 156      18.199  31.261  33.590  0.00  0.00            
ATOM   2468  NH1 ARG X 156      18.976  30.327  33.027  0.00  0.00            
ATOM   2469 HH11 ARG X 156      19.150  29.384  33.355  0.00  0.00            
ATOM   2470 HH12 ARG X 156      19.506  30.570  32.199  0.00  0.00            
ATOM   2471  NH2 ARG X 156      18.061  32.392  32.872  0.00  0.00            
ATOM   2472 HH21 ARG X 156      17.517  33.096  33.346  0.00  0.00            
ATOM   2473 HH22 ARG X 156      18.568  32.580  32.027  0.00  0.00            
ATOM   2474  C   ARG X 156      19.056  33.513  39.055  0.00  0.00            
ATOM   2475  O   ARG X 156      20.140  32.979  38.823  0.00  0.00            
ATOM   2476  N   GLN X 157      18.557  33.804  40.264  0.00  0.00            
ATOM   2477  H   GLN X 157      17.696  34.312  40.355  0.00  0.00            
ATOM   2478  CA  GLN X 157      19.217  33.322  41.462  0.00  0.00            
ATOM   2479  HA  GLN X 157      20.278  33.538  41.410  0.00  0.00            
ATOM   2480  CB  GLN X 157      18.759  34.207  42.612  0.00  0.00            
ATOM   2481  HB1 GLN X 157      18.947  35.219  42.261  0.00  0.00            
ATOM   2482  HB2 GLN X 157      17.709  34.028  42.875  0.00  0.00            
ATOM   2483  CG  GLN X 157      19.526  33.883  43.899  0.00  0.00            
ATOM   2484  HG1 GLN X 157      19.259  32.899  44.283  0.00  0.00            
ATOM   2485  HG2 GLN X 157      20.587  34.034  43.736  0.00  0.00            
ATOM   2486  CD  GLN X 157      19.184  34.856  45.023  0.00  0.00            
ATOM   2487  OE1 GLN X 157      18.024  35.128  45.309  0.00  0.00            
ATOM   2488  NE2 GLN X 157      20.217  35.437  45.628  0.00  0.00            
ATOM   2489 HE21 GLN X 157      20.006  36.091  46.366  0.00  0.00            
ATOM   2490 HE22 GLN X 157      21.185  35.166  45.544  0.00  0.00            
ATOM   2491  C   GLN X 157      19.024  31.854  41.808  0.00  0.00            
ATOM   2492  O   GLN X 157      17.899  31.385  41.906  0.00  0.00            
ATOM   2493  N   TYR X 158      20.168  31.179  41.918  0.00  0.00            
ATOM   2494  H   TYR X 158      21.019  31.713  41.792  0.00  0.00            
ATOM   2495  CA  TYR X 158      20.436  29.832  42.396  0.00  0.00            
ATOM   2496  HA  TYR X 158      19.433  29.497  42.637  0.00  0.00            
ATOM   2497  CB  TYR X 158      20.963  28.937  41.274  0.00  0.00            
ATOM   2498  HB1 TYR X 158      21.833  29.426  40.855  0.00  0.00            
ATOM   2499  HB2 TYR X 158      21.116  27.940  41.690  0.00  0.00            
ATOM   2500  CG  TYR X 158      20.051  28.679  40.096  0.00  0.00            
ATOM   2501  CD1 TYR X 158      19.902  29.687  39.127  0.00  0.00            
ATOM   2502  HD1 TYR X 158      20.525  30.559  39.215  0.00  0.00            
ATOM   2503  CE1 TYR X 158      19.206  29.496  37.927  0.00  0.00            
ATOM   2504  HE1 TYR X 158      19.210  30.218  37.134  0.00  0.00            
ATOM   2505  CZ  TYR X 158      18.493  28.292  37.783  0.00  0.00            
ATOM   2506  OH  TYR X 158      17.674  28.188  36.695  0.00  0.00            
ATOM   2507  HH  TYR X 158      17.161  27.377  36.672  0.00  0.00            
ATOM   2508  CE2 TYR X 158      18.567  27.258  38.750  0.00  0.00            
ATOM   2509  HE2 TYR X 158      18.007  26.343  38.660  0.00  0.00            
ATOM   2510  CD2 TYR X 158      19.339  27.491  39.890  0.00  0.00            
ATOM   2511  HD2 TYR X 158      19.514  26.755  40.665  0.00  0.00            
ATOM   2512  C   TYR X 158      21.267  29.764  43.661  0.00  0.00            
ATOM   2513  O   TYR X 158      22.382  30.283  43.667  0.00  0.00            
ATOM   2514  N   ASP X 159      20.781  29.241  44.785  0.00  0.00            
ATOM   2515  H   ASP X 159      19.826  28.937  44.644  0.00  0.00            
ATOM   2516  CA  ASP X 159      21.273  29.499  46.123  0.00  0.00            
ATOM   2517  HA  ASP X 159      22.125  30.179  46.050  0.00  0.00            
ATOM   2518  CB  ASP X 159      20.180  30.183  46.935  0.00  0.00            
ATOM   2519  HB1 ASP X 159      20.451  30.363  47.970  0.00  0.00            
ATOM   2520  HB2 ASP X 159      19.975  31.146  46.448  0.00  0.00            
ATOM   2521  CG  ASP X 159      18.873  29.393  46.929  0.00  0.00            
ATOM   2522  OD1 ASP X 159      18.702  28.567  47.856  0.00  0.00            
ATOM   2523  OD2 ASP X 159      18.085  29.662  46.005  0.00  0.00            
ATOM   2524  C   ASP X 159      21.806  28.184  46.690  0.00  0.00            
ATOM   2525  O   ASP X 159      21.268  27.131  46.357  0.00  0.00            
ATOM   2526  N   GLN X 160      22.878  28.185  47.479  0.00  0.00            
ATOM   2527  H   GLN X 160      23.285  29.104  47.599  0.00  0.00            
ATOM   2528  CA  GLN X 160      23.499  27.040  48.109  0.00  0.00            
ATOM   2529  HA  GLN X 160      24.471  27.412  48.443  0.00  0.00            
ATOM   2530  CB  GLN X 160      22.838  26.587  49.403  0.00  0.00            
ATOM   2531  HB1 GLN X 160      22.000  25.937  49.148  0.00  0.00            
ATOM   2532  HB2 GLN X 160      23.587  26.164  50.074  0.00  0.00            
ATOM   2533  CG  GLN X 160      22.010  27.648  50.136  0.00  0.00            
ATOM   2534  HG1 GLN X 160      22.554  28.492  50.566  0.00  0.00            
ATOM   2535  HG2 GLN X 160      21.271  28.030  49.427  0.00  0.00            
ATOM   2536  CD  GLN X 160      21.266  26.994  51.286  0.00  0.00            
ATOM   2537  OE1 GLN X 160      20.223  26.354  51.122  0.00  0.00            
ATOM   2538  NE2 GLN X 160      21.783  27.091  52.509  0.00  0.00            
ATOM   2539 HE21 GLN X 160      21.291  26.640  53.274  0.00  0.00            
ATOM   2540 HE22 GLN X 160      22.614  27.624  52.718  0.00  0.00            
ATOM   2541  C   GLN X 160      23.791  25.939  47.107  0.00  0.00            
ATOM   2542  O   GLN X 160      23.567  24.745  47.341  0.00  0.00            
ATOM   2543  N   ILE X 161      24.191  26.279  45.887  0.00  0.00            
ATOM   2544  H   ILE X 161      24.392  27.265  45.790  0.00  0.00            
ATOM   2545  CA  ILE X 161      24.734  25.388  44.871  0.00  0.00            
ATOM   2546  HA  ILE X 161      24.080  24.525  44.783  0.00  0.00            
ATOM   2547  CB  ILE X 161      24.708  26.087  43.512  0.00  0.00            
ATOM   2548  HB  ILE X 161      25.349  26.967  43.529  0.00  0.00            
ATOM   2549  CG2 ILE X 161      25.354  25.265  42.388  0.00  0.00            
ATOM   2550 HG21 ILE X 161      24.669  24.545  41.942  0.00  0.00            
ATOM   2551 HG22 ILE X 161      25.531  25.966  41.574  0.00  0.00            
ATOM   2552 HG23 ILE X 161      26.282  24.857  42.762  0.00  0.00            
ATOM   2553  CG1 ILE X 161      23.315  26.570  43.128  0.00  0.00            
ATOM   2554 HG11 ILE X 161      23.009  27.410  43.759  0.00  0.00            
ATOM   2555 HG12 ILE X 161      23.289  26.994  42.121  0.00  0.00            
ATOM   2556  CD  ILE X 161      22.132  25.619  43.214  0.00  0.00            
ATOM   2557  HD1 ILE X 161      21.949  25.413  44.273  0.00  0.00            
ATOM   2558  HD2 ILE X 161      21.214  26.015  42.772  0.00  0.00            
ATOM   2559  HD3 ILE X 161      22.444  24.709  42.692  0.00  0.00            
ATOM   2560  C   ILE X 161      26.120  24.870  45.200  0.00  0.00            
ATOM   2561  O   ILE X 161      26.950  25.722  45.486  0.00  0.00            
ATOM   2562  N   PRO X 162      26.468  23.583  45.105  0.00  0.00            
ATOM   2563  CD  PRO X 162      25.486  22.573  44.738  0.00  0.00            
ATOM   2564  HD1 PRO X 162      25.154  22.912  43.760  0.00  0.00            
ATOM   2565  HD2 PRO X 162      24.722  22.523  45.514  0.00  0.00            
ATOM   2566  CG  PRO X 162      26.137  21.194  44.686  0.00  0.00            
ATOM   2567  HG1 PRO X 162      26.324  20.913  43.647  0.00  0.00            
ATOM   2568  HG2 PRO X 162      25.397  20.545  45.161  0.00  0.00            
ATOM   2569  CB  PRO X 162      27.415  21.470  45.474  0.00  0.00            
ATOM   2570  HB1 PRO X 162      28.232  20.804  45.175  0.00  0.00            
ATOM   2571  HB2 PRO X 162      27.170  21.276  46.517  0.00  0.00            
ATOM   2572  CA  PRO X 162      27.759  22.937  45.266  0.00  0.00            
ATOM   2573  HA  PRO X 162      28.332  23.341  46.097  0.00  0.00            
ATOM   2574  C   PRO X 162      28.550  23.143  43.987  0.00  0.00            
ATOM   2575  O   PRO X 162      28.095  22.822  42.888  0.00  0.00            
ATOM   2576  N   VAL X 163      29.728  23.768  44.117  0.00  0.00            
ATOM   2577  H   VAL X 163      30.061  23.924  45.054  0.00  0.00            
ATOM   2578  CA  VAL X 163      30.614  24.050  43.009  0.00  0.00            
ATOM   2579  HA  VAL X 163      30.375  23.478  42.109  0.00  0.00            
ATOM   2580  CB  VAL X 163      30.536  25.516  42.605  0.00  0.00            
ATOM   2581  HB  VAL X 163      31.139  25.637  41.700  0.00  0.00            
ATOM   2582  CG1 VAL X 163      29.114  25.914  42.221  0.00  0.00            
ATOM   2583 HG11 VAL X 163      29.040  26.913  41.792  0.00  0.00            
ATOM   2584 HG12 VAL X 163      28.551  25.183  41.639  0.00  0.00            
ATOM   2585 HG13 VAL X 163      28.470  25.858  43.103  0.00  0.00            
ATOM   2586  CG2 VAL X 163      31.005  26.558  43.610  0.00  0.00            
ATOM   2587 HG21 VAL X 163      30.501  26.454  44.577  0.00  0.00            
ATOM   2588 HG22 VAL X 163      32.087  26.617  43.659  0.00  0.00            
ATOM   2589 HG23 VAL X 163      30.565  27.518  43.342  0.00  0.00            
ATOM   2590  C   VAL X 163      32.002  23.520  43.330  0.00  0.00            
ATOM   2591  O   VAL X 163      32.205  22.986  44.413  0.00  0.00            
ATOM   2592  N   GLU X 164      32.939  23.649  42.380  0.00  0.00            
ATOM   2593  H   GLU X 164      32.672  23.881  41.444  0.00  0.00            
ATOM   2594  CA  GLU X 164      34.347  23.433  42.653  0.00  0.00            
ATOM   2595  HA  GLU X 164      34.607  23.546  43.707  0.00  0.00            
ATOM   2596  CB  GLU X 164      34.726  22.024  42.216  0.00  0.00            
ATOM   2597  HB1 GLU X 164      34.045  21.247  42.566  0.00  0.00            
ATOM   2598  HB2 GLU X 164      34.647  22.024  41.126  0.00  0.00            
ATOM   2599  CG  GLU X 164      36.128  21.563  42.624  0.00  0.00            
ATOM   2600  HG1 GLU X 164      36.826  22.261  42.163  0.00  0.00            
ATOM   2601  HG2 GLU X 164      36.249  21.538  43.703  0.00  0.00            
ATOM   2602  CD  GLU X 164      36.365  20.133  42.166  0.00  0.00            
ATOM   2603  OE1 GLU X 164      37.022  19.981  41.119  0.00  0.00            
ATOM   2604  OE2 GLU X 164      35.813  19.167  42.744  0.00  0.00            
ATOM   2605  C   GLU X 164      35.192  24.533  42.019  0.00  0.00            
ATOM   2606  O   GLU X 164      35.478  24.611  40.826  0.00  0.00            
ATOM   2607  N   ILE X 165      35.648  25.497  42.823  0.00  0.00            
ATOM   2608  H   ILE X 165      35.772  25.198  43.781  0.00  0.00            
ATOM   2609  CA  ILE X 165      36.435  26.646  42.421  0.00  0.00            
ATOM   2610  HA  ILE X 165      36.293  26.863  41.357  0.00  0.00            
ATOM   2611  CB  ILE X 165      35.995  27.970  43.042  0.00  0.00            
ATOM   2612  HB  ILE X 165      34.975  28.061  42.645  0.00  0.00            
ATOM   2613  CG2 ILE X 165      35.907  27.809  44.551  0.00  0.00            
ATOM   2614 HG21 ILE X 165      35.439  28.693  44.978  0.00  0.00            
ATOM   2615 HG22 ILE X 165      35.304  26.955  44.863  0.00  0.00            
ATOM   2616 HG23 ILE X 165      36.885  27.694  45.036  0.00  0.00            
ATOM   2617  CG1 ILE X 165      36.747  29.222  42.614  0.00  0.00            
ATOM   2618 HG11 ILE X 165      37.703  29.138  43.122  0.00  0.00            
ATOM   2619 HG12 ILE X 165      36.822  29.166  41.521  0.00  0.00            
ATOM   2620  CD  ILE X 165      36.110  30.507  43.117  0.00  0.00            
ATOM   2621  HD1 ILE X 165      36.560  31.372  42.627  0.00  0.00            
ATOM   2622  HD2 ILE X 165      35.053  30.415  42.852  0.00  0.00            
ATOM   2623  HD3 ILE X 165      36.259  30.627  44.184  0.00  0.00            
ATOM   2624  C   ILE X 165      37.940  26.436  42.536  0.00  0.00            
ATOM   2625  O   ILE X 165      38.361  25.872  43.549  0.00  0.00            
ATOM   2626  N   CYS X 166      38.701  26.724  41.491  0.00  0.00            
ATOM   2627  H   CYS X 166      38.376  27.159  40.631  0.00  0.00            
ATOM   2628  CA  CYS X 166      40.142  26.582  41.506  0.00  0.00            
ATOM   2629  HA  CYS X 166      40.455  26.626  40.453  0.00  0.00            
ATOM   2630  CB  CYS X 166      40.653  27.854  42.192  0.00  0.00            
ATOM   2631  HB1 CYS X 166      40.222  27.812  43.196  0.00  0.00            
ATOM   2632  HB2 CYS X 166      41.734  27.768  42.105  0.00  0.00            
ATOM   2633  SG  CYS X 166      40.205  29.447  41.471  0.00  0.00            
ATOM   2634  HG  CYS X 166      41.057  30.301  42.051  0.00  0.00            
ATOM   2635  C   CYS X 166      40.662  25.255  42.032  0.00  0.00            
ATOM   2636  O   CYS X 166      41.647  25.220  42.779  0.00  0.00            
ATOM   2637  N   GLY X 167      39.968  24.157  41.724  0.00  0.00            
ATOM   2638  H   GLY X 167      39.264  24.267  41.007  0.00  0.00            
ATOM   2639  CA  GLY X 167      40.124  22.748  42.030  0.00  0.00            
ATOM   2640  HA1 GLY X 167      39.448  22.193  41.363  0.00  0.00            
ATOM   2641  HA2 GLY X 167      41.171  22.501  41.863  0.00  0.00            
ATOM   2642  C   GLY X 167      39.785  22.393  43.467  0.00  0.00            
ATOM   2643  O   GLY X 167      40.241  21.365  43.963  0.00  0.00            
ATOM   2644  N   HID X 168      39.117  23.286  44.198  0.00  0.00            
ATOM   2645  H   HID X 168      38.748  24.092  43.704  0.00  0.00            
ATOM   2646  CA  HID X 168      38.739  23.188  45.597  0.00  0.00            
ATOM   2647  HA  HID X 168      39.110  22.254  46.024  0.00  0.00            
ATOM   2648  CB  HID X 168      39.342  24.417  46.264  0.00  0.00            
ATOM   2649  HB1 HID X 168      40.354  24.593  45.900  0.00  0.00            
ATOM   2650  HB2 HID X 168      38.791  25.323  45.996  0.00  0.00            
ATOM   2651  CG  HID X 168      39.164  24.513  47.757  0.00  0.00            
ATOM   2652  ND1 HID X 168      37.968  24.897  48.357  0.00  0.00            
ATOM   2653  HD1 HID X 168      37.294  25.538  47.973  0.00  0.00            
ATOM   2654  CE1 HID X 168      38.097  24.809  49.693  0.00  0.00            
ATOM   2655  HE1 HID X 168      37.300  25.098  50.362  0.00  0.00            
ATOM   2656  NE2 HID X 168      39.383  24.553  49.928  0.00  0.00            
ATOM   2657  CD2 HID X 168      40.085  24.299  48.751  0.00  0.00            
ATOM   2658  HD2 HID X 168      41.128  24.030  48.772  0.00  0.00            
ATOM   2659  C   HID X 168      37.232  23.184  45.791  0.00  0.00            
ATOM   2660  O   HID X 168      36.422  23.750  45.053  0.00  0.00            
ATOM   2661  N   LYS X 169      36.748  22.534  46.847  0.00  0.00            
ATOM   2662  H   LYS X 169      37.405  22.183  47.532  0.00  0.00            
ATOM   2663  CA  LYS X 169      35.339  22.328  47.124  0.00  0.00            
ATOM   2664  HA  LYS X 169      34.776  22.214  46.196  0.00  0.00            
ATOM   2665  CB  LYS X 169      35.139  21.073  47.970  0.00  0.00            
ATOM   2666  HB1 LYS X 169      35.784  21.152  48.850  0.00  0.00            
ATOM   2667  HB2 LYS X 169      34.134  21.045  48.401  0.00  0.00            
ATOM   2668  CG  LYS X 169      35.363  19.753  47.249  0.00  0.00            
ATOM   2669  HG1 LYS X 169      36.391  19.730  46.891  0.00  0.00            
ATOM   2670  HG2 LYS X 169      35.283  18.922  47.942  0.00  0.00            
ATOM   2671  CD  LYS X 169      34.438  19.514  46.050  0.00  0.00            
ATOM   2672  HD1 LYS X 169      33.457  19.834  46.381  0.00  0.00            
ATOM   2673  HD2 LYS X 169      34.739  20.070  45.160  0.00  0.00            
ATOM   2674  CE  LYS X 169      34.384  17.999  45.902  0.00  0.00            
ATOM   2675  HE1 LYS X 169      35.390  17.598  46.005  0.00  0.00            
ATOM   2676  HE2 LYS X 169      33.886  17.489  46.715  0.00  0.00            
ATOM   2677  NZ  LYS X 169      33.880  17.536  44.595  0.00  0.00            
ATOM   2678  HZ1 LYS X 169      32.882  17.655  44.543  0.00  0.00            
ATOM   2679  HZ2 LYS X 169      34.378  18.082  43.899  0.00  0.00            
ATOM   2680  HZ3 LYS X 169      34.156  16.573  44.428  0.00  0.00            
ATOM   2681  C   LYS X 169      34.677  23.551  47.736  0.00  0.00            
ATOM   2682  O   LYS X 169      35.292  24.320  48.463  0.00  0.00            
ATOM   2683  N   ALA X 170      33.395  23.786  47.429  0.00  0.00            
ATOM   2684  H   ALA X 170      33.076  23.173  46.707  0.00  0.00            
ATOM   2685  CA  ALA X 170      32.571  24.932  47.786  0.00  0.00            
ATOM   2686  HA  ALA X 170      32.844  25.107  48.828  0.00  0.00            
ATOM   2687  CB  ALA X 170      32.962  26.160  46.959  0.00  0.00            
ATOM   2688  HB1 ALA X 170      32.390  27.034  47.257  0.00  0.00            
ATOM   2689  HB2 ALA X 170      34.036  26.339  47.072  0.00  0.00            
ATOM   2690  HB3 ALA X 170      32.755  26.038  45.900  0.00  0.00            
ATOM   2691  C   ALA X 170      31.080  24.678  47.763  0.00  0.00            
ATOM   2692  O   ALA X 170      30.678  23.767  47.041  0.00  0.00            
ATOM   2693  N   ILE X 171      30.347  25.563  48.442  0.00  0.00            
ATOM   2694  H   ILE X 171      30.859  26.232  49.008  0.00  0.00            
ATOM   2695  CA  ILE X 171      28.916  25.685  48.318  0.00  0.00            
ATOM   2696  HA  ILE X 171      28.559  25.336  47.351  0.00  0.00            
ATOM   2697  CB  ILE X 171      28.109  25.110  49.481  0.00  0.00            
ATOM   2698  HB  ILE X 171      28.498  25.554  50.394  0.00  0.00            
ATOM   2699  CG2 ILE X 171      26.642  25.498  49.266  0.00  0.00            
ATOM   2700 HG21 ILE X 171      26.035  24.829  49.859  0.00  0.00            
ATOM   2701 HG22 ILE X 171      26.624  26.526  49.627  0.00  0.00            
ATOM   2702 HG23 ILE X 171      26.291  25.399  48.237  0.00  0.00            
ATOM   2703  CG1 ILE X 171      28.300  23.597  49.539  0.00  0.00            
ATOM   2704 HG11 ILE X 171      27.919  23.149  48.621  0.00  0.00            
ATOM   2705 HG12 ILE X 171      29.360  23.353  49.620  0.00  0.00            
ATOM   2706  CD  ILE X 171      27.677  22.875  50.731  0.00  0.00            
ATOM   2707  HD1 ILE X 171      28.021  23.355  51.639  0.00  0.00            
ATOM   2708  HD2 ILE X 171      26.593  22.997  50.721  0.00  0.00            
ATOM   2709  HD3 ILE X 171      27.841  21.801  50.742  0.00  0.00            
ATOM   2710  C   ILE X 171      28.669  27.187  48.229  0.00  0.00            
ATOM   2711  O   ILE X 171      29.124  28.012  49.020  0.00  0.00            
ATOM   2712  N   GLY X 172      27.830  27.621  47.285  0.00  0.00            
ATOM   2713  H   GLY X 172      27.492  26.945  46.612  0.00  0.00            
ATOM   2714  CA  GLY X 172      27.451  29.011  47.187  0.00  0.00            
ATOM   2715  HA1 GLY X 172      27.295  29.341  48.214  0.00  0.00            
ATOM   2716  HA2 GLY X 172      28.368  29.531  46.908  0.00  0.00            
ATOM   2717  C   GLY X 172      26.316  29.404  46.248  0.00  0.00            
ATOM   2718  O   GLY X 172      25.894  28.666  45.362  0.00  0.00            
ATOM   2719  N   THR X 173      25.831  30.637  46.441  0.00  0.00            
ATOM   2720  H   THR X 173      26.325  31.244  47.079  0.00  0.00            
ATOM   2721  CA  THR X 173      24.756  31.301  45.729  0.00  0.00            
ATOM   2722  HA  THR X 173      23.934  30.643  45.466  0.00  0.00            
ATOM   2723  CB  THR X 173      24.096  32.296  46.676  0.00  0.00            
ATOM   2724  HB  THR X 173      24.886  32.872  47.157  0.00  0.00            
ATOM   2725  CG2 THR X 173      23.096  33.138  45.893  0.00  0.00            
ATOM   2726 HG21 THR X 173      22.363  32.613  45.279  0.00  0.00            
ATOM   2727 HG22 THR X 173      22.509  33.775  46.571  0.00  0.00            
ATOM   2728 HG23 THR X 173      23.593  33.866  45.262  0.00  0.00            
ATOM   2729  OG1 THR X 173      23.344  31.601  47.648  0.00  0.00            
ATOM   2730  HG1 THR X 173      22.988  32.316  48.176  0.00  0.00            
ATOM   2731  C   THR X 173      25.331  32.003  44.510  0.00  0.00            
ATOM   2732  O   THR X 173      26.396  32.606  44.528  0.00  0.00            
ATOM   2733  N   VAL X 174      24.640  31.912  43.370  0.00  0.00            
ATOM   2734  H   VAL X 174      23.759  31.427  43.437  0.00  0.00            
ATOM   2735  CA  VAL X 174      25.033  32.292  42.022  0.00  0.00            
ATOM   2736  HA  VAL X 174      25.787  33.074  42.018  0.00  0.00            
ATOM   2737  CB  VAL X 174      25.528  31.077  41.255  0.00  0.00            
ATOM   2738  HB  VAL X 174      25.960  31.463  40.331  0.00  0.00            
ATOM   2739  CG1 VAL X 174      26.637  30.314  41.984  0.00  0.00            
ATOM   2740 HG11 VAL X 174      27.486  30.928  42.298  0.00  0.00            
ATOM   2741 HG12 VAL X 174      26.135  29.766  42.774  0.00  0.00            
ATOM   2742 HG13 VAL X 174      27.050  29.537  41.335  0.00  0.00            
ATOM   2743  CG2 VAL X 174      24.481  30.016  40.929  0.00  0.00            
ATOM   2744 HG21 VAL X 174      24.155  29.446  41.803  0.00  0.00            
ATOM   2745 HG22 VAL X 174      23.685  30.398  40.277  0.00  0.00            
ATOM   2746 HG23 VAL X 174      24.942  29.230  40.337  0.00  0.00            
ATOM   2747  C   VAL X 174      23.825  32.817  41.249  0.00  0.00            
ATOM   2748  O   VAL X 174      22.661  32.440  41.376  0.00  0.00            
ATOM   2749  N   LEU X 175      24.157  33.664  40.282  0.00  0.00            
ATOM   2750  H   LEU X 175      25.079  34.059  40.366  0.00  0.00            
ATOM   2751  CA  LEU X 175      23.190  34.407  39.492  0.00  0.00            
ATOM   2752  HA  LEU X 175      22.166  34.188  39.773  0.00  0.00            
ATOM   2753  CB  LEU X 175      23.288  35.928  39.647  0.00  0.00            
ATOM   2754  HB1 LEU X 175      24.226  36.298  39.237  0.00  0.00            
ATOM   2755  HB2 LEU X 175      22.458  36.272  39.014  0.00  0.00            
ATOM   2756  CG  LEU X 175      23.055  36.477  41.049  0.00  0.00            
ATOM   2757  HG  LEU X 175      23.708  36.063  41.814  0.00  0.00            
ATOM   2758  CD1 LEU X 175      23.318  37.974  41.171  0.00  0.00            
ATOM   2759 HD11 LEU X 175      22.864  38.428  42.057  0.00  0.00            
ATOM   2760 HD12 LEU X 175      24.392  38.171  41.164  0.00  0.00            
ATOM   2761 HD13 LEU X 175      22.920  38.614  40.379  0.00  0.00            
ATOM   2762  CD2 LEU X 175      21.630  36.185  41.502  0.00  0.00            
ATOM   2763 HD21 LEU X 175      21.661  35.213  41.992  0.00  0.00            
ATOM   2764 HD22 LEU X 175      21.358  36.932  42.248  0.00  0.00            
ATOM   2765 HD23 LEU X 175      20.801  36.323  40.801  0.00  0.00            
ATOM   2766  C   LEU X 175      23.502  33.973  38.063  0.00  0.00            
ATOM   2767  O   LEU X 175      24.464  34.461  37.483  0.00  0.00            
ATOM   2768  N   VAL X 176      22.593  33.200  37.483  0.00  0.00            
ATOM   2769  H   VAL X 176      21.861  32.901  38.124  0.00  0.00            
ATOM   2770  CA  VAL X 176      22.730  32.659  36.152  0.00  0.00            
ATOM   2771  HA  VAL X 176      23.782  32.718  35.862  0.00  0.00            
ATOM   2772  CB  VAL X 176      22.331  31.183  36.080  0.00  0.00            
ATOM   2773  HB  VAL X 176      21.268  31.068  36.253  0.00  0.00            
ATOM   2774  CG1 VAL X 176      22.674  30.522  34.744  0.00  0.00            
ATOM   2775 HG11 VAL X 176      22.120  29.605  34.592  0.00  0.00            
ATOM   2776 HG12 VAL X 176      22.171  31.119  33.979  0.00  0.00            
ATOM   2777 HG13 VAL X 176      23.757  30.424  34.625  0.00  0.00            
ATOM   2778  CG2 VAL X 176      23.101  30.314  37.067  0.00  0.00            
ATOM   2779 HG21 VAL X 176      22.724  30.454  38.078  0.00  0.00            
ATOM   2780 HG22 VAL X 176      23.032  29.262  36.802  0.00  0.00            
ATOM   2781 HG23 VAL X 176      24.162  30.521  36.950  0.00  0.00            
ATOM   2782  C   VAL X 176      21.992  33.573  35.186  0.00  0.00            
ATOM   2783  O   VAL X 176      20.816  33.892  35.315  0.00  0.00            
ATOM   2784  N   GLY X 177      22.656  34.037  34.113  0.00  0.00            
ATOM   2785  H   GLY X 177      23.625  33.780  33.943  0.00  0.00            
ATOM   2786  CA  GLY X 177      21.930  34.613  33.009  0.00  0.00            
ATOM   2787  HA1 GLY X 177      21.288  33.861  32.535  0.00  0.00            
ATOM   2788  HA2 GLY X 177      21.310  35.380  33.464  0.00  0.00            
ATOM   2789  C   GLY X 177      22.852  35.266  31.980  0.00  0.00            
ATOM   2790  O   GLY X 177      23.894  34.688  31.682  0.00  0.00            
ATOM   2791  N   PRO X 178      22.541  36.429  31.398  0.00  0.00            
ATOM   2792  CD  PRO X 178      21.152  36.813  31.296  0.00  0.00            
ATOM   2793  HD1 PRO X 178      21.090  37.677  31.957  0.00  0.00            
ATOM   2794  HD2 PRO X 178      20.425  36.036  31.524  0.00  0.00            
ATOM   2795  CG  PRO X 178      20.869  37.257  29.863  0.00  0.00            
ATOM   2796  HG1 PRO X 178      20.067  37.997  29.741  0.00  0.00            
ATOM   2797  HG2 PRO X 178      20.774  36.311  29.335  0.00  0.00            
ATOM   2798  CB  PRO X 178      22.203  37.945  29.575  0.00  0.00            
ATOM   2799  HB1 PRO X 178      22.161  38.935  30.025  0.00  0.00            
ATOM   2800  HB2 PRO X 178      22.350  38.064  28.505  0.00  0.00            
ATOM   2801  CA  PRO X 178      23.205  37.027  30.264  0.00  0.00            
ATOM   2802  HA  PRO X 178      23.503  36.264  29.539  0.00  0.00            
ATOM   2803  C   PRO X 178      24.497  37.742  30.642  0.00  0.00            
ATOM   2804  O   PRO X 178      24.478  38.871  31.125  0.00  0.00            
ATOM   2805  N   THR X 179      25.640  37.092  30.400  0.00  0.00            
ATOM   2806  H   THR X 179      25.638  36.164  29.997  0.00  0.00            
ATOM   2807  CA  THR X 179      26.929  37.719  30.582  0.00  0.00            
ATOM   2808  HA  THR X 179      26.837  38.801  30.585  0.00  0.00            
ATOM   2809  CB  THR X 179      27.472  37.480  31.998  0.00  0.00            
ATOM   2810  HB  THR X 179      26.745  37.949  32.657  0.00  0.00            
ATOM   2811  CG2 THR X 179      27.518  35.990  32.309  0.00  0.00            
ATOM   2812 HG21 THR X 179      26.573  35.704  32.772  0.00  0.00            
ATOM   2813 HG22 THR X 179      27.742  35.356  31.452  0.00  0.00            
ATOM   2814 HG23 THR X 179      28.306  35.812  33.041  0.00  0.00            
ATOM   2815  OG1 THR X 179      28.777  38.006  32.091  0.00  0.00            
ATOM   2816  HG1 THR X 179      29.227  37.406  32.696  0.00  0.00            
ATOM   2817  C   THR X 179      27.968  37.280  29.561  0.00  0.00            
ATOM   2818  O   THR X 179      28.038  36.130  29.128  0.00  0.00            
ATOM   2819  N   PRO X 180      28.831  38.189  29.105  0.00  0.00            
ATOM   2820  CD  PRO X 180      28.769  39.631  29.110  0.00  0.00            
ATOM   2821  HD1 PRO X 180      28.584  40.042  30.097  0.00  0.00            
ATOM   2822  HD2 PRO X 180      27.994  39.957  28.408  0.00  0.00            
ATOM   2823  CG  PRO X 180      30.136  40.147  28.663  0.00  0.00            
ATOM   2824  HG1 PRO X 180      30.839  40.251  29.488  0.00  0.00            
ATOM   2825  HG2 PRO X 180      30.158  41.108  28.145  0.00  0.00            
ATOM   2826  CB  PRO X 180      30.652  39.010  27.787  0.00  0.00            
ATOM   2827  HB1 PRO X 180      31.739  39.008  27.655  0.00  0.00            
ATOM   2828  HB2 PRO X 180      30.307  38.973  26.758  0.00  0.00            
ATOM   2829  CA  PRO X 180      30.064  37.771  28.465  0.00  0.00            
ATOM   2830  HA  PRO X 180      29.721  37.210  27.590  0.00  0.00            
ATOM   2831  C   PRO X 180      31.159  37.005  29.194  0.00  0.00            
ATOM   2832  O   PRO X 180      31.971  36.351  28.547  0.00  0.00            
ATOM   2833  N   VAL X 181      31.195  37.107  30.521  0.00  0.00            
ATOM   2834  H   VAL X 181      30.531  37.709  31.002  0.00  0.00            
ATOM   2835  CA  VAL X 181      32.203  36.608  31.430  0.00  0.00            
ATOM   2836  HA  VAL X 181      32.623  35.711  30.992  0.00  0.00            
ATOM   2837  CB  VAL X 181      33.358  37.584  31.661  0.00  0.00            
ATOM   2838  HB  VAL X 181      33.935  37.245  32.522  0.00  0.00            
ATOM   2839  CG1 VAL X 181      34.277  37.642  30.446  0.00  0.00            
ATOM   2840 HG11 VAL X 181      33.916  38.218  29.595  0.00  0.00            
ATOM   2841 HG12 VAL X 181      35.140  38.157  30.863  0.00  0.00            
ATOM   2842 HG13 VAL X 181      34.615  36.632  30.202  0.00  0.00            
ATOM   2843  CG2 VAL X 181      32.940  39.019  31.966  0.00  0.00            
ATOM   2844 HG21 VAL X 181      33.882  39.541  32.112  0.00  0.00            
ATOM   2845 HG22 VAL X 181      32.417  39.426  31.101  0.00  0.00            
ATOM   2846 HG23 VAL X 181      32.291  38.956  32.843  0.00  0.00            
ATOM   2847  C   VAL X 181      31.639  36.153  32.776  0.00  0.00            
ATOM   2848  O   VAL X 181      30.860  36.846  33.428  0.00  0.00            
ATOM   2849  N   ASN X 182      32.061  34.970  33.206  0.00  0.00            
ATOM   2850  H   ASN X 182      32.651  34.415  32.602  0.00  0.00            
ATOM   2851  CA  ASN X 182      31.893  34.567  34.594  0.00  0.00            
ATOM   2852  HA  ASN X 182      30.893  34.766  34.984  0.00  0.00            
ATOM   2853  CB  ASN X 182      32.105  33.072  34.777  0.00  0.00            
ATOM   2854  HB1 ASN X 182      33.183  32.917  34.756  0.00  0.00            
ATOM   2855  HB2 ASN X 182      31.766  32.670  35.734  0.00  0.00            
ATOM   2856  CG  ASN X 182      31.415  32.249  33.699  0.00  0.00            
ATOM   2857  OD1 ASN X 182      30.225  31.969  33.747  0.00  0.00            
ATOM   2858  ND2 ASN X 182      32.203  31.988  32.656  0.00  0.00            
ATOM   2859 HD21 ASN X 182      31.761  31.506  31.872  0.00  0.00            
ATOM   2860 HD22 ASN X 182      33.210  32.046  32.600  0.00  0.00            
ATOM   2861  C   ASN X 182      32.725  35.472  35.483  0.00  0.00            
ATOM   2862  O   ASN X 182      33.835  35.829  35.092  0.00  0.00            
ATOM   2863  N   ILE X 183      32.137  35.897  36.601  0.00  0.00            
ATOM   2864  H   ILE X 183      31.201  35.585  36.832  0.00  0.00            
ATOM   2865  CA  ILE X 183      32.784  36.683  37.629  0.00  0.00            
ATOM   2866  HA  ILE X 183      33.855  36.650  37.446  0.00  0.00            
ATOM   2867  CB  ILE X 183      32.370  38.144  37.462  0.00  0.00            
ATOM   2868  HB  ILE X 183      31.283  38.195  37.492  0.00  0.00            
ATOM   2869  CG2 ILE X 183      32.947  38.982  38.594  0.00  0.00            
ATOM   2870 HG21 ILE X 183      32.498  38.664  39.539  0.00  0.00            
ATOM   2871 HG22 ILE X 183      33.994  38.739  38.774  0.00  0.00            
ATOM   2872 HG23 ILE X 183      32.672  40.020  38.439  0.00  0.00            
ATOM   2873  CG1 ILE X 183      32.841  38.791  36.156  0.00  0.00            
ATOM   2874 HG11 ILE X 183      33.927  38.685  36.104  0.00  0.00            
ATOM   2875 HG12 ILE X 183      32.367  38.258  35.334  0.00  0.00            
ATOM   2876  CD  ILE X 183      32.561  40.258  35.885  0.00  0.00            
ATOM   2877  HD1 ILE X 183      32.715  40.434  34.824  0.00  0.00            
ATOM   2878  HD2 ILE X 183      31.620  40.652  36.277  0.00  0.00            
ATOM   2879  HD3 ILE X 183      33.307  40.917  36.342  0.00  0.00            
ATOM   2880  C   ILE X 183      32.579  36.116  39.029  0.00  0.00            
ATOM   2881  O   ILE X 183      31.484  35.937  39.550  0.00  0.00            
ATOM   2882  N   ILE X 184      33.687  35.890  39.743  0.00  0.00            
ATOM   2883  H   ILE X 184      34.535  36.149  39.258  0.00  0.00            
ATOM   2884  CA  ILE X 184      33.750  35.471  41.125  0.00  0.00            
ATOM   2885  HA  ILE X 184      32.942  34.781  41.373  0.00  0.00            
ATOM   2886  CB  ILE X 184      35.103  34.887  41.502  0.00  0.00            
ATOM   2887  HB  ILE X 184      35.907  35.595  41.277  0.00  0.00            
ATOM   2888  CG2 ILE X 184      35.242  34.467  42.964  0.00  0.00            
ATOM   2889 HG21 ILE X 184      35.962  33.694  43.224  0.00  0.00            
ATOM   2890 HG22 ILE X 184      35.427  35.334  43.605  0.00  0.00            
ATOM   2891 HG23 ILE X 184      34.291  34.055  43.315  0.00  0.00            
ATOM   2892  CG1 ILE X 184      35.432  33.610  40.728  0.00  0.00            
ATOM   2893 HG11 ILE X 184      35.564  33.900  39.682  0.00  0.00            
ATOM   2894 HG12 ILE X 184      36.342  33.124  41.069  0.00  0.00            
ATOM   2895  CD  ILE X 184      34.359  32.533  40.693  0.00  0.00            
ATOM   2896  HD1 ILE X 184      34.841  31.653  40.266  0.00  0.00            
ATOM   2897  HD2 ILE X 184      34.083  32.173  41.688  0.00  0.00            
ATOM   2898  HD3 ILE X 184      33.486  32.741  40.080  0.00  0.00            
ATOM   2899  C   ILE X 184      33.398  36.680  41.992  0.00  0.00            
ATOM   2900  O   ILE X 184      34.049  37.719  42.046  0.00  0.00            
ATOM   2901  N   GLY X 185      32.251  36.573  42.661  0.00  0.00            
ATOM   2902  H   GLY X 185      31.781  35.683  42.629  0.00  0.00            
ATOM   2903  CA  GLY X 185      31.776  37.408  43.748  0.00  0.00            
ATOM   2904  HA1 GLY X 185      31.992  38.465  43.562  0.00  0.00            
ATOM   2905  HA2 GLY X 185      30.693  37.337  43.834  0.00  0.00            
ATOM   2906  C   GLY X 185      32.381  36.923  45.061  0.00  0.00            
ATOM   2907  O   GLY X 185      32.880  35.806  45.210  0.00  0.00            
ATOM   2908  N   ARG X 186      32.500  37.871  45.989  0.00  0.00            
ATOM   2909  H   ARG X 186      32.037  38.765  45.864  0.00  0.00            
ATOM   2910  CA  ARG X 186      33.068  37.700  47.312  0.00  0.00            
ATOM   2911  HA  ARG X 186      34.147  37.694  47.144  0.00  0.00            
ATOM   2912  CB  ARG X 186      32.937  38.955  48.165  0.00  0.00            
ATOM   2913  HB1 ARG X 186      33.142  39.853  47.586  0.00  0.00            
ATOM   2914  HB2 ARG X 186      31.904  38.999  48.515  0.00  0.00            
ATOM   2915  CG  ARG X 186      33.814  38.963  49.422  0.00  0.00            
ATOM   2916  HG1 ARG X 186      33.170  38.768  50.265  0.00  0.00            
ATOM   2917  HG2 ARG X 186      34.610  38.211  49.442  0.00  0.00            
ATOM   2918  CD  ARG X 186      34.575  40.271  49.633  0.00  0.00            
ATOM   2919  HD1 ARG X 186      35.317  40.465  48.867  0.00  0.00            
ATOM   2920  HD2 ARG X 186      33.932  41.145  49.683  0.00  0.00            
ATOM   2921  NE  ARG X 186      35.363  40.142  50.869  0.00  0.00            
ATOM   2922  HE  ARG X 186      35.006  39.595  51.633  0.00  0.00            
ATOM   2923  CZ  ARG X 186      36.498  40.733  51.271  0.00  0.00            
ATOM   2924  NH1 ARG X 186      37.011  40.567  52.500  0.00  0.00            
ATOM   2925 HH11 ARG X 186      36.630  39.995  53.241  0.00  0.00            
ATOM   2926 HH12 ARG X 186      37.849  41.101  52.696  0.00  0.00            
ATOM   2927  NH2 ARG X 186      37.243  41.532  50.507  0.00  0.00            
ATOM   2928 HH21 ARG X 186      36.886  41.923  49.649  0.00  0.00            
ATOM   2929 HH22 ARG X 186      38.190  41.740  50.804  0.00  0.00            
ATOM   2930  C   ARG X 186      32.626  36.434  48.018  0.00  0.00            
ATOM   2931  O   ARG X 186      33.424  35.822  48.706  0.00  0.00            
ATOM   2932  N   ASN X 187      31.369  35.996  47.863  0.00  0.00            
ATOM   2933  H   ASN X 187      30.836  36.643  47.314  0.00  0.00            
ATOM   2934  CA  ASN X 187      30.767  34.762  48.333  0.00  0.00            
ATOM   2935  HA  ASN X 187      30.854  34.812  49.417  0.00  0.00            
ATOM   2936  CB  ASN X 187      29.267  34.692  48.105  0.00  0.00            
ATOM   2937  HB1 ASN X 187      28.855  34.078  48.897  0.00  0.00            
ATOM   2938  HB2 ASN X 187      28.830  35.678  48.244  0.00  0.00            
ATOM   2939  CG  ASN X 187      28.823  34.159  46.743  0.00  0.00            
ATOM   2940  OD1 ASN X 187      29.303  34.630  45.708  0.00  0.00            
ATOM   2941  ND2 ASN X 187      27.897  33.202  46.790  0.00  0.00            
ATOM   2942 HD21 ASN X 187      27.477  32.907  45.915  0.00  0.00            
ATOM   2943 HD22 ASN X 187      27.512  33.001  47.700  0.00  0.00            
ATOM   2944  C   ASN X 187      31.496  33.450  48.023  0.00  0.00            
ATOM   2945  O   ASN X 187      31.638  32.597  48.898  0.00  0.00            
ATOM   2946  N   LEU X 188      31.990  33.318  46.793  0.00  0.00            
ATOM   2947  H   LEU X 188      31.771  34.066  46.141  0.00  0.00            
ATOM   2948  CA  LEU X 188      32.965  32.318  46.403  0.00  0.00            
ATOM   2949  HA  LEU X 188      32.936  31.515  47.126  0.00  0.00            
ATOM   2950  CB  LEU X 188      32.705  31.830  44.975  0.00  0.00            
ATOM   2951  HB1 LEU X 188      32.602  32.667  44.296  0.00  0.00            
ATOM   2952  HB2 LEU X 188      33.617  31.330  44.630  0.00  0.00            
ATOM   2953  CG  LEU X 188      31.492  30.899  44.902  0.00  0.00            
ATOM   2954  HG  LEU X 188      30.578  31.476  45.092  0.00  0.00            
ATOM   2955  CD1 LEU X 188      31.404  30.314  43.501  0.00  0.00            
ATOM   2956 HD11 LEU X 188      32.163  29.570  43.260  0.00  0.00            
ATOM   2957 HD12 LEU X 188      30.443  29.810  43.346  0.00  0.00            
ATOM   2958 HD13 LEU X 188      31.503  31.131  42.784  0.00  0.00            
ATOM   2959  CD2 LEU X 188      31.567  29.816  45.969  0.00  0.00            
ATOM   2960 HD21 LEU X 188      30.894  28.986  45.786  0.00  0.00            
ATOM   2961 HD22 LEU X 188      32.615  29.502  46.022  0.00  0.00            
ATOM   2962 HD23 LEU X 188      31.333  30.273  46.934  0.00  0.00            
ATOM   2963  C   LEU X 188      34.426  32.696  46.542  0.00  0.00            
ATOM   2964  O   LEU X 188      35.302  31.842  46.628  0.00  0.00            
ATOM   2965  N   LEU X 189      34.841  33.952  46.691  0.00  0.00            
ATOM   2966  H   LEU X 189      34.116  34.661  46.737  0.00  0.00            
ATOM   2967  CA  LEU X 189      36.192  34.403  46.954  0.00  0.00            
ATOM   2968  HA  LEU X 189      36.789  34.106  46.104  0.00  0.00            
ATOM   2969  CB  LEU X 189      36.398  35.916  46.990  0.00  0.00            
ATOM   2970  HB1 LEU X 189      36.124  36.251  45.987  0.00  0.00            
ATOM   2971  HB2 LEU X 189      35.610  36.226  47.683  0.00  0.00            
ATOM   2972  CG  LEU X 189      37.758  36.482  47.383  0.00  0.00            
ATOM   2973  HG  LEU X 189      38.055  36.195  48.387  0.00  0.00            
ATOM   2974  CD1 LEU X 189      38.913  36.031  46.489  0.00  0.00            
ATOM   2975 HD11 LEU X 189      38.703  36.377  45.480  0.00  0.00            
ATOM   2976 HD12 LEU X 189      39.884  36.380  46.844  0.00  0.00            
ATOM   2977 HD13 LEU X 189      38.905  34.940  46.462  0.00  0.00            
ATOM   2978  CD2 LEU X 189      37.813  38.008  47.371  0.00  0.00            
ATOM   2979 HD21 LEU X 189      37.069  38.430  48.041  0.00  0.00            
ATOM   2980 HD22 LEU X 189      38.734  38.412  47.793  0.00  0.00            
ATOM   2981 HD23 LEU X 189      37.618  38.411  46.384  0.00  0.00            
ATOM   2982  C   LEU X 189      36.876  33.656  48.092  0.00  0.00            
ATOM   2983  O   LEU X 189      37.963  33.094  47.997  0.00  0.00            
ATOM   2984  N   THR X 190      36.243  33.784  49.262  0.00  0.00            
ATOM   2985  H   THR X 190      35.474  34.440  49.320  0.00  0.00            
ATOM   2986  CA  THR X 190      36.660  33.114  50.472  0.00  0.00            
ATOM   2987  HA  THR X 190      37.656  33.515  50.653  0.00  0.00            
ATOM   2988  CB  THR X 190      35.836  33.448  51.720  0.00  0.00            
ATOM   2989  HB  THR X 190      36.152  32.761  52.511  0.00  0.00            
ATOM   2990  CG2 THR X 190      36.055  34.873  52.222  0.00  0.00            
ATOM   2991 HG21 THR X 190      35.817  35.536  51.390  0.00  0.00            
ATOM   2992 HG22 THR X 190      35.392  35.003  53.078  0.00  0.00            
ATOM   2993 HG23 THR X 190      37.106  35.091  52.399  0.00  0.00            
ATOM   2994  OG1 THR X 190      34.433  33.347  51.550  0.00  0.00            
ATOM   2995  HG1 THR X 190      34.145  32.842  52.314  0.00  0.00            
ATOM   2996  C   THR X 190      36.820  31.602  50.465  0.00  0.00            
ATOM   2997  O   THR X 190      37.354  31.078  51.446  0.00  0.00            
ATOM   2998  N   GLN X 191      36.380  30.918  49.413  0.00  0.00            
ATOM   2999  H   GLN X 191      35.831  31.386  48.709  0.00  0.00            
ATOM   3000  CA  GLN X 191      36.428  29.500  49.104  0.00  0.00            
ATOM   3001  HA  GLN X 191      36.974  28.993  49.892  0.00  0.00            
ATOM   3002  CB  GLN X 191      34.988  28.987  49.020  0.00  0.00            
ATOM   3003  HB1 GLN X 191      34.562  29.381  48.094  0.00  0.00            
ATOM   3004  HB2 GLN X 191      35.014  27.916  48.845  0.00  0.00            
ATOM   3005  CG  GLN X 191      34.002  29.314  50.139  0.00  0.00            
ATOM   3006  HG1 GLN X 191      34.389  28.958  51.097  0.00  0.00            
ATOM   3007  HG2 GLN X 191      33.889  30.399  50.221  0.00  0.00            
ATOM   3008  CD  GLN X 191      32.671  28.618  49.888  0.00  0.00            
ATOM   3009  OE1 GLN X 191      32.553  27.408  50.081  0.00  0.00            
ATOM   3010  NE2 GLN X 191      31.665  29.316  49.362  0.00  0.00            
ATOM   3011 HE21 GLN X 191      30.780  28.877  49.149  0.00  0.00            
ATOM   3012 HE22 GLN X 191      31.709  30.326  49.392  0.00  0.00            
ATOM   3013  C   GLN X 191      37.297  29.133  47.910  0.00  0.00            
ATOM   3014  O   GLN X 191      37.321  27.949  47.618  0.00  0.00            
ATOM   3015  N   ILE X 192      38.072  30.094  47.395  0.00  0.00            
ATOM   3016  H   ILE X 192      37.830  31.026  47.715  0.00  0.00            
ATOM   3017  CA  ILE X 192      38.914  29.949  46.223  0.00  0.00            
ATOM   3018  HA  ILE X 192      38.300  29.535  45.417  0.00  0.00            
ATOM   3019  CB  ILE X 192      39.265  31.364  45.780  0.00  0.00            
ATOM   3020  HB  ILE X 192      38.362  31.952  45.904  0.00  0.00            
ATOM   3021  CG2 ILE X 192      40.325  32.035  46.649  0.00  0.00            
ATOM   3022 HG21 ILE X 192      40.332  33.121  46.578  0.00  0.00            
ATOM   3023 HG22 ILE X 192      40.041  31.848  47.680  0.00  0.00            
ATOM   3024 HG23 ILE X 192      41.353  31.695  46.511  0.00  0.00            
ATOM   3025  CG1 ILE X 192      39.724  31.481  44.329  0.00  0.00            
ATOM   3026 HG11 ILE X 192      40.808  31.357  44.290  0.00  0.00            
ATOM   3027 HG12 ILE X 192      39.243  30.717  43.724  0.00  0.00            
ATOM   3028  CD  ILE X 192      39.443  32.834  43.668  0.00  0.00            
ATOM   3029  HD1 ILE X 192      38.364  33.007  43.569  0.00  0.00            
ATOM   3030  HD2 ILE X 192      39.910  33.545  44.350  0.00  0.00            
ATOM   3031  HD3 ILE X 192      39.930  32.862  42.692  0.00  0.00            
ATOM   3032  C   ILE X 192      40.130  29.056  46.376  0.00  0.00            
ATOM   3033  O   ILE X 192      40.814  28.806  45.383  0.00  0.00            
ATOM   3034  N   GLY X 193      40.477  28.509  47.544  0.00  0.00            
ATOM   3035  H   GLY X 193      39.904  28.684  48.364  0.00  0.00            
ATOM   3036  CA  GLY X 193      41.404  27.409  47.708  0.00  0.00            
ATOM   3037  HA1 GLY X 193      41.253  26.901  48.659  0.00  0.00            
ATOM   3038  HA2 GLY X 193      41.141  26.717  46.903  0.00  0.00            
ATOM   3039  C   GLY X 193      42.878  27.773  47.610  0.00  0.00            
ATOM   3040  O   GLY X 193      43.719  27.133  48.238  0.00  0.00            
ATOM   3041  N   CYS X 194      43.194  28.849  46.882  0.00  0.00            
ATOM   3042  H   CYS X 194      42.512  29.305  46.291  0.00  0.00            
ATOM   3043  CA  CYS X 194      44.550  29.256  46.596  0.00  0.00            
ATOM   3044  HA  CYS X 194      45.180  28.371  46.507  0.00  0.00            
ATOM   3045  CB  CYS X 194      44.572  29.938  45.229  0.00  0.00            
ATOM   3046  HB1 CYS X 194      44.506  29.111  44.519  0.00  0.00            
ATOM   3047  HB2 CYS X 194      43.671  30.553  45.155  0.00  0.00            
ATOM   3048  SG  CYS X 194      45.996  30.968  44.837  0.00  0.00            
ATOM   3049  HG  CYS X 194      45.410  31.026  43.639  0.00  0.00            
ATOM   3050  C   CYS X 194      45.189  30.131  47.669  0.00  0.00            
ATOM   3051  O   CYS X 194      44.434  30.872  48.298  0.00  0.00            
ATOM   3052  N   THR X 195      46.496  30.133  47.915  0.00  0.00            
ATOM   3053  H   THR X 195      47.018  29.581  47.241  0.00  0.00            
ATOM   3054  CA  THR X 195      47.208  30.916  48.905  0.00  0.00            
ATOM   3055  HA  THR X 195      46.518  31.711  49.188  0.00  0.00            
ATOM   3056  CB  THR X 195      47.640  30.014  50.053  0.00  0.00            
ATOM   3057  HB  THR X 195      48.284  30.631  50.693  0.00  0.00            
ATOM   3058  CG2 THR X 195      46.439  29.541  50.876  0.00  0.00            
ATOM   3059 HG21 THR X 195      45.962  28.863  50.168  0.00  0.00            
ATOM   3060 HG22 THR X 195      46.834  29.004  51.733  0.00  0.00            
ATOM   3061 HG23 THR X 195      45.761  30.324  51.221  0.00  0.00            
ATOM   3062  OG1 THR X 195      48.400  28.887  49.672  0.00  0.00            
ATOM   3063  HG1 THR X 195      47.776  28.269  49.277  0.00  0.00            
ATOM   3064  C   THR X 195      48.386  31.700  48.349  0.00  0.00            
ATOM   3065  O   THR X 195      49.063  31.231  47.437  0.00  0.00            
ATOM   3066  N   LEU X 196      48.558  32.912  48.895  0.00  0.00            
ATOM   3067  H   LEU X 196      48.033  33.266  49.684  0.00  0.00            
ATOM   3068  CA  LEU X 196      49.839  33.562  48.712  0.00  0.00            
ATOM   3069  HA  LEU X 196      50.217  33.363  47.712  0.00  0.00            
ATOM   3070  CB  LEU X 196      49.475  35.047  48.776  0.00  0.00            
ATOM   3071  HB1 LEU X 196      49.000  35.350  47.839  0.00  0.00            
ATOM   3072  HB2 LEU X 196      48.716  35.200  49.534  0.00  0.00            
ATOM   3073  CG  LEU X 196      50.694  35.922  49.041  0.00  0.00            
ATOM   3074  HG  LEU X 196      51.198  35.704  49.978  0.00  0.00            
ATOM   3075  CD1 LEU X 196      51.697  35.915  47.889  0.00  0.00            
ATOM   3076 HD11 LEU X 196      51.151  36.160  46.987  0.00  0.00            
ATOM   3077 HD12 LEU X 196      52.497  36.605  48.176  0.00  0.00            
ATOM   3078 HD13 LEU X 196      52.101  34.915  47.746  0.00  0.00            
ATOM   3079  CD2 LEU X 196      50.219  37.363  49.170  0.00  0.00            
ATOM   3080 HD21 LEU X 196      49.581  37.713  48.350  0.00  0.00            
ATOM   3081 HD22 LEU X 196      49.707  37.567  50.114  0.00  0.00            
ATOM   3082 HD23 LEU X 196      51.151  37.917  49.266  0.00  0.00            
ATOM   3083  C   LEU X 196      50.912  33.070  49.672  0.00  0.00            
ATOM   3084  O   LEU X 196      50.772  33.192  50.890  0.00  0.00            
ATOM   3085  N   ASN X 197      51.992  32.446  49.197  0.00  0.00            
ATOM   3086  H   ASN X 197      52.068  32.532  48.190  0.00  0.00            
ATOM   3087  CA  ASN X 197      53.149  31.885  49.873  0.00  0.00            
ATOM   3088  HA  ASN X 197      52.977  31.807  50.950  0.00  0.00            
ATOM   3089  CB  ASN X 197      53.457  30.532  49.259  0.00  0.00            
ATOM   3090  HB1 ASN X 197      53.541  30.611  48.175  0.00  0.00            
ATOM   3091  HB2 ASN X 197      54.432  30.094  49.487  0.00  0.00            
ATOM   3092  CG  ASN X 197      52.382  29.535  49.666  0.00  0.00            
ATOM   3093  OD1 ASN X 197      52.542  28.730  50.579  0.00  0.00            
ATOM   3094  ND2 ASN X 197      51.231  29.483  48.991  0.00  0.00            
ATOM   3095 HD21 ASN X 197      50.523  28.937  49.452  0.00  0.00            
ATOM   3096 HD22 ASN X 197      50.925  30.171  48.318  0.00  0.00            
ATOM   3097  C   ASN X 197      54.181  32.981  49.655  0.00  0.00            
ATOM   3098  O   ASN X 197      54.260  33.585  48.585  0.00  0.00            
ATOM   3099  N   PHE X 198      55.018  33.230  50.662  0.00  0.00            
ATOM   3100  H   PHE X 198      54.941  32.652  51.486  0.00  0.00            
ATOM   3101  CA  PHE X 198      55.912  34.376  50.737  0.00  0.00            
ATOM   3102  HA  PHE X 198      56.555  34.378  49.859  0.00  0.00            
ATOM   3103  CB  PHE X 198      55.100  35.661  50.952  0.00  0.00            
ATOM   3104  HB1 PHE X 198      55.784  36.505  50.844  0.00  0.00            
ATOM   3105  HB2 PHE X 198      54.519  35.813  50.047  0.00  0.00            
ATOM   3106  CG  PHE X 198      54.371  35.920  52.243  0.00  0.00            
ATOM   3107  CD1 PHE X 198      53.328  35.113  52.701  0.00  0.00            
ATOM   3108  HD1 PHE X 198      52.936  34.289  52.113  0.00  0.00            
ATOM   3109  CE1 PHE X 198      52.681  35.466  53.893  0.00  0.00            
ATOM   3110  HE1 PHE X 198      51.772  34.972  54.186  0.00  0.00            
ATOM   3111  CZ  PHE X 198      53.252  36.438  54.728  0.00  0.00            
ATOM   3112  HZ  PHE X 198      52.878  36.513  55.734  0.00  0.00            
ATOM   3113  CE2 PHE X 198      54.402  37.153  54.384  0.00  0.00            
ATOM   3114  HE2 PHE X 198      54.720  37.908  55.086  0.00  0.00            
ATOM   3115  CD2 PHE X 198      54.905  36.895  53.099  0.00  0.00            
ATOM   3116  HD2 PHE X 198      55.751  37.491  52.798  0.00  0.00            
ATOM   3117  C   PHE X 198      56.798  34.321  51.976  0.00  0.00            
ATOM   3118  OC1 PHE X 198      57.796  35.069  52.037  0.00  0.00            
ATOM   3119  OC2 PHE X 198      56.732  33.297  52.691  0.00  0.00            
END
REMARK  structure  2  (configuration S2B)
CRYST1   92.896   92.896   92.896  90.00  90.00  90.00 P 1           1
ATOM      1  N   PRO X   1      56.269  31.713  52.807  0.00  0.00            
ATOM      2  H1  PRO X   1      56.264  30.761  52.483  0.00  0.00            
ATOM      3  H2  PRO X   1      56.254  32.295  51.981  0.00  0.00            
ATOM      4  CD  PRO X   1      57.428  32.109  53.624  0.00  0.00            
ATOM      5  HD1 PRO X   1      58.245  32.412  52.980  0.00  0.00            
ATOM      6  HD2 PRO X   1      57.781  31.295  54.249  0.00  0.00            
ATOM      7  CG  PRO X   1      57.026  33.282  54.517  0.00  0.00            
ATOM      8  HG1 PRO X   1      56.964  34.255  54.029  0.00  0.00            
ATOM      9  HG2 PRO X   1      57.671  33.380  55.394  0.00  0.00            
ATOM     10  CB  PRO X   1      55.644  32.772  54.901  0.00  0.00            
ATOM     11  HB1 PRO X   1      55.039  33.581  55.317  0.00  0.00            
ATOM     12  HB2 PRO X   1      55.718  32.046  55.715  0.00  0.00            
ATOM     13  CA  PRO X   1      55.125  32.019  53.681  0.00  0.00            
ATOM     14  HA  PRO X   1      54.689  31.048  53.918  0.00  0.00            
ATOM     15  C   PRO X   1      54.019  32.790  52.960  0.00  0.00            
ATOM     16  O   PRO X   1      54.126  33.298  51.843  0.00  0.00            
ATOM     17  N   GLN X   2      52.822  32.694  53.537  0.00  0.00            
ATOM     18  H   GLN X   2      52.675  32.185  54.393  0.00  0.00            
ATOM     19  CA  GLN X   2      51.702  33.417  52.962  0.00  0.00            
ATOM     20  HA  GLN X   2      51.882  33.346  51.888  0.00  0.00            
ATOM     21  CB  GLN X   2      50.418  32.626  53.223  0.00  0.00            
ATOM     22  HB1 GLN X   2      49.632  33.110  52.637  0.00  0.00            
ATOM     23  HB2 GLN X   2      50.513  31.581  52.942  0.00  0.00            
ATOM     24  CG  GLN X   2      49.970  32.693  54.681  0.00  0.00            
ATOM     25  HG1 GLN X   2      50.803  32.562  55.360  0.00  0.00            
ATOM     26  HG2 GLN X   2      49.453  33.641  54.867  0.00  0.00            
ATOM     27  CD  GLN X   2      48.850  31.703  54.957  0.00  0.00            
ATOM     28  OE1 GLN X   2      47.963  31.473  54.135  0.00  0.00            
ATOM     29  NE2 GLN X   2      48.798  31.125  56.170  0.00  0.00            
ATOM     30 HE21 GLN X   2      48.090  30.421  56.322  0.00  0.00            
ATOM     31 HE22 GLN X   2      49.431  31.323  56.924  0.00  0.00            
ATOM     32  C   GLN X   2      51.627  34.873  53.380  0.00  0.00            
ATOM     33  O   GLN X   2      52.188  35.325  54.380  0.00  0.00            
ATOM     34  N   ILE X   3      50.963  35.739  52.600  0.00  0.00            
ATOM     35  H   ILE X   3      50.744  35.469  51.657  0.00  0.00            
ATOM     36  CA  ILE X   3      50.565  37.079  52.991  0.00  0.00            
ATOM     37  HA  ILE X   3      50.879  37.180  54.030  0.00  0.00            
ATOM     38  CB  ILE X   3      51.151  38.114  52.030  0.00  0.00            
ATOM     39  HB  ILE X   3      50.693  38.092  51.036  0.00  0.00            
ATOM     40  CG2 ILE X   3      50.903  39.462  52.689  0.00  0.00            
ATOM     41 HG21 ILE X   3      51.450  40.342  52.345  0.00  0.00            
ATOM     42 HG22 ILE X   3      49.851  39.716  52.807  0.00  0.00            
ATOM     43 HG23 ILE X   3      51.402  39.461  53.664  0.00  0.00            
ATOM     44  CG1 ILE X   3      52.660  38.005  51.854  0.00  0.00            
ATOM     45 HG11 ILE X   3      52.953  38.986  51.480  0.00  0.00            
ATOM     46 HG12 ILE X   3      53.204  37.577  52.705  0.00  0.00            
ATOM     47  CD  ILE X   3      53.075  37.102  50.708  0.00  0.00            
ATOM     48  HD1 ILE X   3      54.149  37.250  50.560  0.00  0.00            
ATOM     49  HD2 ILE X   3      52.879  36.032  50.863  0.00  0.00            
ATOM     50  HD3 ILE X   3      52.521  37.437  49.828  0.00  0.00            
ATOM     51  C   ILE X   3      49.054  37.139  52.878  0.00  0.00            
ATOM     52  O   ILE X   3      48.520  36.704  51.858  0.00  0.00            
ATOM     53  N   THR X   4      48.381  37.738  53.863  0.00  0.00            
ATOM     54  H   THR X   4      48.835  38.137  54.680  0.00  0.00            
ATOM     55  CA  THR X   4      46.945  37.715  54.010  0.00  0.00            
ATOM     56  HA  THR X   4      46.593  37.735  52.980  0.00  0.00            
ATOM     57  CB  THR X   4      46.469  36.430  54.682  0.00  0.00            
ATOM     58  HB  THR X   4      45.386  36.367  54.792  0.00  0.00            
ATOM     59  CG2 THR X   4      46.879  35.055  54.177  0.00  0.00            
ATOM     60 HG21 THR X   4      46.492  34.788  53.199  0.00  0.00            
ATOM     61 HG22 THR X   4      47.967  34.955  54.105  0.00  0.00            
ATOM     62 HG23 THR X   4      46.459  34.281  54.818  0.00  0.00            
ATOM     63  OG1 THR X   4      46.975  36.531  55.990  0.00  0.00            
ATOM     64  HG1 THR X   4      47.319  35.657  56.225  0.00  0.00            
ATOM     65  C   THR X   4      46.403  38.936  54.740  0.00  0.00            
ATOM     66  O   THR X   4      47.148  39.779  55.254  0.00  0.00            
ATOM     67  N   LEU X   5      45.082  39.077  54.856  0.00  0.00            
ATOM     68  H   LEU X   5      44.455  38.482  54.332  0.00  0.00            
ATOM     69  CA  LEU X   5      44.443  39.977  55.797  0.00  0.00            
ATOM     70  HA  LEU X   5      44.647  40.981  55.436  0.00  0.00            
ATOM     71  CB  LEU X   5      42.955  39.680  55.654  0.00  0.00            
ATOM     72  HB1 LEU X   5      42.670  39.909  54.633  0.00  0.00            
ATOM     73  HB2 LEU X   5      42.856  38.597  55.762  0.00  0.00            
ATOM     74  CG  LEU X   5      41.990  40.478  56.525  0.00  0.00            
ATOM     75  HG  LEU X   5      42.236  40.236  57.559  0.00  0.00            
ATOM     76  CD1 LEU X   5      41.991  41.998  56.441  0.00  0.00            
ATOM     77 HD11 LEU X   5      41.777  42.258  55.406  0.00  0.00            
ATOM     78 HD12 LEU X   5      41.190  42.416  57.053  0.00  0.00            
ATOM     79 HD13 LEU X   5      42.991  42.358  56.680  0.00  0.00            
ATOM     80  CD2 LEU X   5      40.632  39.857  56.243  0.00  0.00            
ATOM     81 HD21 LEU X   5      39.998  40.221  57.043  0.00  0.00            
ATOM     82 HD22 LEU X   5      40.179  40.262  55.337  0.00  0.00            
ATOM     83 HD23 LEU X   5      40.612  38.769  56.254  0.00  0.00            
ATOM     84  C   LEU X   5      44.997  39.798  57.204  0.00  0.00            
ATOM     85  O   LEU X   5      44.872  40.734  57.988  0.00  0.00            
ATOM     86  N   TRP X   6      45.437  38.607  57.625  0.00  0.00            
ATOM     87  H   TRP X   6      45.785  38.066  56.846  0.00  0.00            
ATOM     88  CA  TRP X   6      45.803  38.208  58.976  0.00  0.00            
ATOM     89  HA  TRP X   6      45.346  38.868  59.711  0.00  0.00            
ATOM     90  CB  TRP X   6      45.216  36.821  59.168  0.00  0.00            
ATOM     91  HB1 TRP X   6      45.866  36.130  58.631  0.00  0.00            
ATOM     92  HB2 TRP X   6      45.313  36.529  60.221  0.00  0.00            
ATOM     93  CG  TRP X   6      43.813  36.749  58.640  0.00  0.00            
ATOM     94  CD1 TRP X   6      42.704  37.331  59.147  0.00  0.00            
ATOM     95  HD1 TRP X   6      42.703  37.892  60.072  0.00  0.00            
ATOM     96  NE1 TRP X   6      41.645  37.168  58.274  0.00  0.00            
ATOM     97  HE1 TRP X   6      40.722  37.555  58.444  0.00  0.00            
ATOM     98  CE2 TRP X   6      41.999  36.343  57.232  0.00  0.00            
ATOM     99  CZ2 TRP X   6      41.303  35.942  56.088  0.00  0.00            
ATOM    100  HZ2 TRP X   6      40.291  36.280  55.943  0.00  0.00            
ATOM    101  CH2 TRP X   6      41.919  35.145  55.111  0.00  0.00            
ATOM    102  HH2 TRP X   6      41.469  34.969  54.152  0.00  0.00            
ATOM    103  CZ3 TRP X   6      43.256  34.774  55.330  0.00  0.00            
ATOM    104  HZ3 TRP X   6      43.742  34.331  54.479  0.00  0.00            
ATOM    105  CE3 TRP X   6      43.906  35.139  56.513  0.00  0.00            
ATOM    106  HE3 TRP X   6      44.933  34.804  56.611  0.00  0.00            
ATOM    107  CD2 TRP X   6      43.370  36.036  57.455  0.00  0.00            
ATOM    108  C   TRP X   6      47.289  38.223  59.298  0.00  0.00            
ATOM    109  O   TRP X   6      47.667  38.436  60.452  0.00  0.00            
ATOM    110  N   GLN X   7      48.162  38.026  58.304  0.00  0.00            
ATOM    111  H   GLN X   7      47.767  37.870  57.389  0.00  0.00            
ATOM    112  CA  GLN X   7      49.599  38.002  58.465  0.00  0.00            
ATOM    113  HA  GLN X   7      49.852  38.432  59.434  0.00  0.00            
ATOM    114  CB  GLN X   7      50.053  36.550  58.459  0.00  0.00            
ATOM    115  HB1 GLN X   7      49.884  36.192  57.437  0.00  0.00            
ATOM    116  HB2 GLN X   7      51.134  36.488  58.616  0.00  0.00            
ATOM    117  CG  GLN X   7      49.457  35.579  59.478  0.00  0.00            
ATOM    118  HG1 GLN X   7      48.376  35.597  59.369  0.00  0.00            
ATOM    119  HG2 GLN X   7      49.906  34.595  59.380  0.00  0.00            
ATOM    120  CD  GLN X   7      49.724  36.079  60.886  0.00  0.00            
ATOM    121  OE1 GLN X   7      50.690  36.792  61.160  0.00  0.00            
ATOM    122  NE2 GLN X   7      49.011  35.606  61.907  0.00  0.00            
ATOM    123 HE21 GLN X   7      49.366  35.653  62.851  0.00  0.00            
ATOM    124 HE22 GLN X   7      48.244  34.983  61.732  0.00  0.00            
ATOM    125  C   GLN X   7      50.282  38.806  57.354  0.00  0.00            
ATOM    126  O   GLN X   7      49.941  38.672  56.180  0.00  0.00            
ATOM    127  N   ARG X   8      51.337  39.477  57.805  0.00  0.00            
ATOM    128  H   ARG X   8      51.559  39.428  58.794  0.00  0.00            
ATOM    129  CA  ARG X   8      52.227  40.340  57.045  0.00  0.00            
ATOM    130  HA  ARG X   8      52.012  40.123  56.000  0.00  0.00            
ATOM    131  CB  ARG X   8      51.837  41.807  57.188  0.00  0.00            
ATOM    132  HB1 ARG X   8      51.637  42.050  58.229  0.00  0.00            
ATOM    133  HB2 ARG X   8      52.616  42.397  56.712  0.00  0.00            
ATOM    134  CG  ARG X   8      50.504  42.047  56.500  0.00  0.00            
ATOM    135  HG1 ARG X   8      50.466  41.510  55.552  0.00  0.00            
ATOM    136  HG2 ARG X   8      49.702  41.539  57.036  0.00  0.00            
ATOM    137  CD  ARG X   8      50.104  43.499  56.248  0.00  0.00            
ATOM    138  HD1 ARG X   8      50.827  44.107  55.693  0.00  0.00            
ATOM    139  HD2 ARG X   8      49.170  43.479  55.679  0.00  0.00            
ATOM    140  NE  ARG X   8      49.903  44.125  57.551  0.00  0.00            
ATOM    141  HE  ARG X   8      50.374  43.679  58.330  0.00  0.00            
ATOM    142  CZ  ARG X   8      49.403  45.347  57.775  0.00  0.00            
ATOM    143  NH1 ARG X   8      49.137  46.209  56.783  0.00  0.00            
ATOM    144 HH11 ARG X   8      49.438  45.897  55.878  0.00  0.00            
ATOM    145 HH12 ARG X   8      48.967  47.191  56.987  0.00  0.00            
ATOM    146  NH2 ARG X   8      49.276  45.832  59.018  0.00  0.00            
ATOM    147 HH21 ARG X   8      49.670  45.399  59.840  0.00  0.00            
ATOM    148 HH22 ARG X   8      48.822  46.739  58.980  0.00  0.00            
ATOM    149  C   ARG X   8      53.673  39.954  57.318  0.00  0.00            
ATOM    150  O   ARG X   8      54.194  40.385  58.343  0.00  0.00            
ATOM    151  N   PRO X   9      54.280  39.266  56.353  0.00  0.00            
ATOM    152  CD  PRO X   9      53.746  38.405  55.306  0.00  0.00            
ATOM    153  HD1 PRO X   9      53.540  39.005  54.420  0.00  0.00            
ATOM    154  HD2 PRO X   9      52.794  37.934  55.569  0.00  0.00            
ATOM    155  CG  PRO X   9      54.837  37.365  55.064  0.00  0.00            
ATOM    156  HG1 PRO X   9      54.911  37.006  54.043  0.00  0.00            
ATOM    157  HG2 PRO X   9      54.651  36.596  55.803  0.00  0.00            
ATOM    158  CB  PRO X   9      56.154  38.063  55.392  0.00  0.00            
ATOM    159  HB1 PRO X   9      56.596  38.491  54.499  0.00  0.00            
ATOM    160  HB2 PRO X   9      56.866  37.396  55.883  0.00  0.00            
ATOM    161  CA  PRO X   9      55.709  39.088  56.429  0.00  0.00            
ATOM    162  HA  PRO X   9      55.948  38.664  57.402  0.00  0.00            
ATOM    163  C   PRO X   9      56.499  40.387  56.312  0.00  0.00            
ATOM    164  O   PRO X   9      56.188  41.214  55.453  0.00  0.00            
ATOM    165  N   LEU X  10      57.520  40.603  57.149  0.00  0.00            
ATOM    166  H   LEU X  10      57.734  39.809  57.729  0.00  0.00            
ATOM    167  CA  LEU X  10      58.554  41.611  57.054  0.00  0.00            
ATOM    168  HA  LEU X  10      58.047  42.558  56.849  0.00  0.00            
ATOM    169  CB  LEU X  10      59.136  41.769  58.458  0.00  0.00            
ATOM    170  HB1 LEU X  10      58.334  42.046  59.139  0.00  0.00            
ATOM    171  HB2 LEU X  10      59.508  40.824  58.871  0.00  0.00            
ATOM    172  CG  LEU X  10      60.236  42.800  58.688  0.00  0.00            
ATOM    173  HG  LEU X  10      60.944  42.692  57.870  0.00  0.00            
ATOM    174  CD1 LEU X  10      59.702  44.218  58.770  0.00  0.00            
ATOM    175 HD11 LEU X  10      60.555  44.898  58.745  0.00  0.00            
ATOM    176 HD12 LEU X  10      59.087  44.495  57.909  0.00  0.00            
ATOM    177 HD13 LEU X  10      59.162  44.346  59.714  0.00  0.00            
ATOM    178  CD2 LEU X  10      60.984  42.572  59.997  0.00  0.00            
ATOM    179 HD21 LEU X  10      61.199  41.506  60.019  0.00  0.00            
ATOM    180 HD22 LEU X  10      61.988  42.988  59.882  0.00  0.00            
ATOM    181 HD23 LEU X  10      60.493  42.940  60.900  0.00  0.00            
ATOM    182  C   LEU X  10      59.686  41.278  56.092  0.00  0.00            
ATOM    183  O   LEU X  10      60.123  40.126  56.026  0.00  0.00            
ATOM    184  N   VAL X  11      60.230  42.232  55.331  0.00  0.00            
ATOM    185  H   VAL X  11      59.944  43.196  55.426  0.00  0.00            
ATOM    186  CA  VAL X  11      61.303  42.043  54.382  0.00  0.00            
ATOM    187  HA  VAL X  11      61.865  41.130  54.598  0.00  0.00            
ATOM    188  CB  VAL X  11      60.717  41.899  52.977  0.00  0.00            
ATOM    189  HB  VAL X  11      61.612  41.885  52.345  0.00  0.00            
ATOM    190  CG1 VAL X  11      59.957  40.630  52.620  0.00  0.00            
ATOM    191 HG11 VAL X  11      59.826  40.627  51.548  0.00  0.00            
ATOM    192 HG12 VAL X  11      60.604  39.775  52.868  0.00  0.00            
ATOM    193 HG13 VAL X  11      59.018  40.576  53.169  0.00  0.00            
ATOM    194  CG2 VAL X  11      59.834  43.091  52.637  0.00  0.00            
ATOM    195 HG21 VAL X  11      58.937  43.082  53.262  0.00  0.00            
ATOM    196 HG22 VAL X  11      60.435  43.987  52.820  0.00  0.00            
ATOM    197 HG23 VAL X  11      59.490  42.995  51.606  0.00  0.00            
ATOM    198  C   VAL X  11      62.330  43.169  54.381  0.00  0.00            
ATOM    199  O   VAL X  11      61.939  44.316  54.602  0.00  0.00            
ATOM    200  N   THR X  12      63.603  42.905  54.094  0.00  0.00            
ATOM    201  H   THR X  12      63.931  41.948  54.060  0.00  0.00            
ATOM    202  CA  THR X  12      64.511  43.927  53.637  0.00  0.00            
ATOM    203  HA  THR X  12      64.370  44.833  54.229  0.00  0.00            
ATOM    204  CB  THR X  12      65.982  43.555  53.837  0.00  0.00            
ATOM    205  HB  THR X  12      66.605  44.433  53.670  0.00  0.00            
ATOM    206  CG2 THR X  12      66.301  43.141  55.268  0.00  0.00            
ATOM    207 HG21 THR X  12      67.339  42.809  55.215  0.00  0.00            
ATOM    208 HG22 THR X  12      66.222  44.002  55.930  0.00  0.00            
ATOM    209 HG23 THR X  12      65.659  42.349  55.651  0.00  0.00            
ATOM    210  OG1 THR X  12      66.398  42.537  52.955  0.00  0.00            
ATOM    211  HG1 THR X  12      66.734  43.058  52.231  0.00  0.00            
ATOM    212  C   THR X  12      64.291  44.322  52.179  0.00  0.00            
ATOM    213  O   THR X  12      63.901  43.497  51.369  0.00  0.00            
ATOM    214  N   ILE X  13      64.526  45.613  51.893  0.00  0.00            
ATOM    215  H   ILE X  13      64.656  46.216  52.690  0.00  0.00            
ATOM    216  CA  ILE X  13      64.323  46.314  50.648  0.00  0.00            
ATOM    217  HA  ILE X  13      64.442  45.599  49.831  0.00  0.00            
ATOM    218  CB  ILE X  13      62.879  46.792  50.564  0.00  0.00            
ATOM    219  HB  ILE X  13      62.671  47.025  49.519  0.00  0.00            
ATOM    220  CG2 ILE X  13      61.823  45.750  50.931  0.00  0.00            
ATOM    221 HG21 ILE X  13      60.810  46.095  50.723  0.00  0.00            
ATOM    222 HG22 ILE X  13      61.865  44.804  50.404  0.00  0.00            
ATOM    223 HG23 ILE X  13      61.905  45.513  51.993  0.00  0.00            
ATOM    224  CG1 ILE X  13      62.637  48.077  51.344  0.00  0.00            
ATOM    225 HG11 ILE X  13      61.742  47.971  51.948  0.00  0.00            
ATOM    226 HG12 ILE X  13      63.422  48.124  52.101  0.00  0.00            
ATOM    227  CD  ILE X  13      62.587  49.478  50.732  0.00  0.00            
ATOM    228  HD1 ILE X  13      62.288  50.177  51.510  0.00  0.00            
ATOM    229  HD2 ILE X  13      63.579  49.723  50.367  0.00  0.00            
ATOM    230  HD3 ILE X  13      61.798  49.526  49.986  0.00  0.00            
ATOM    231  C   ILE X  13      65.272  47.463  50.322  0.00  0.00            
ATOM    232  O   ILE X  13      65.889  48.021  51.220  0.00  0.00            
ATOM    233  N   ARG X  14      65.393  47.809  49.041  0.00  0.00            
ATOM    234  H   ARG X  14      64.841  47.289  48.371  0.00  0.00            
ATOM    235  CA  ARG X  14      66.194  48.922  48.563  0.00  0.00            
ATOM    236  HA  ARG X  14      66.341  49.473  49.498  0.00  0.00            
ATOM    237  CB  ARG X  14      67.504  48.532  47.891  0.00  0.00            
ATOM    238  HB1 ARG X  14      67.281  47.911  47.029  0.00  0.00            
ATOM    239  HB2 ARG X  14      67.986  49.481  47.652  0.00  0.00            
ATOM    240  CG  ARG X  14      68.424  47.799  48.862  0.00  0.00            
ATOM    241  HG1 ARG X  14      68.523  48.408  49.762  0.00  0.00            
ATOM    242  HG2 ARG X  14      67.913  46.886  49.189  0.00  0.00            
ATOM    243  CD  ARG X  14      69.844  47.611  48.344  0.00  0.00            
ATOM    244  HD1 ARG X  14      70.307  48.592  48.245  0.00  0.00            
ATOM    245  HD2 ARG X  14      70.454  47.220  49.150  0.00  0.00            
ATOM    246  NE  ARG X  14      69.840  46.799  47.134  0.00  0.00            
ATOM    247  HE  ARG X  14      69.175  46.046  46.996  0.00  0.00            
ATOM    248  CZ  ARG X  14      70.933  46.530  46.397  0.00  0.00            
ATOM    249  NH1 ARG X  14      70.819  45.668  45.372  0.00  0.00            
ATOM    250 HH11 ARG X  14      70.012  45.070  45.312  0.00  0.00            
ATOM    251 HH12 ARG X  14      71.649  45.381  44.883  0.00  0.00            
ATOM    252  NH2 ARG X  14      72.122  47.064  46.697  0.00  0.00            
ATOM    253 HH21 ARG X  14      72.244  47.681  47.484  0.00  0.00            
ATOM    254 HH22 ARG X  14      72.957  46.660  46.293  0.00  0.00            
ATOM    255  C   ARG X  14      65.465  49.883  47.636  0.00  0.00            
ATOM    256  O   ARG X  14      64.819  49.471  46.678  0.00  0.00            
ATOM    257  N   ILE X  15      65.654  51.180  47.919  0.00  0.00            
ATOM    258  H   ILE X  15      66.128  51.348  48.798  0.00  0.00            
ATOM    259  CA  ILE X  15      65.239  52.360  47.188  0.00  0.00            
ATOM    260  HA  ILE X  15      65.132  52.059  46.151  0.00  0.00            
ATOM    261  CB  ILE X  15      63.932  52.921  47.736  0.00  0.00            
ATOM    262  HB  ILE X  15      64.150  53.459  48.661  0.00  0.00            
ATOM    263  CG2 ILE X  15      63.363  53.943  46.764  0.00  0.00            
ATOM    264 HG21 ILE X  15      64.206  54.564  46.444  0.00  0.00            
ATOM    265 HG22 ILE X  15      63.045  53.395  45.881  0.00  0.00            
ATOM    266 HG23 ILE X  15      62.550  54.533  47.183  0.00  0.00            
ATOM    267  CG1 ILE X  15      62.928  51.813  48.032  0.00  0.00            
ATOM    268 HG11 ILE X  15      62.886  51.267  47.087  0.00  0.00            
ATOM    269 HG12 ILE X  15      63.306  51.121  48.783  0.00  0.00            
ATOM    270  CD  ILE X  15      61.550  52.341  48.405  0.00  0.00            
ATOM    271  HD1 ILE X  15      61.544  53.042  49.243  0.00  0.00            
ATOM    272  HD2 ILE X  15      61.098  52.852  47.560  0.00  0.00            
ATOM    273  HD3 ILE X  15      60.861  51.501  48.504  0.00  0.00            
ATOM    274  C   ILE X  15      66.383  53.369  47.260  0.00  0.00            
ATOM    275  O   ILE X  15      66.760  53.835  48.334  0.00  0.00            
ATOM    276  N   GLY X  16      67.027  53.691  46.140  0.00  0.00            
ATOM    277  H   GLY X  16      66.745  53.297  45.260  0.00  0.00            
ATOM    278  CA  GLY X  16      68.171  54.588  46.078  0.00  0.00            
ATOM    279  HA1 GLY X  16      68.375  54.726  45.026  0.00  0.00            
ATOM    280  HA2 GLY X  16      67.865  55.541  46.504  0.00  0.00            
ATOM    281  C   GLY X  16      69.454  54.016  46.661  0.00  0.00            
ATOM    282  O   GLY X  16      70.280  54.775  47.170  0.00  0.00            
ATOM    283  N   GLY X  17      69.697  52.704  46.723  0.00  0.00            
ATOM    284  H   GLY X  17      69.018  52.107  46.278  0.00  0.00            
ATOM    285  CA  GLY X  17      70.641  52.022  47.587  0.00  0.00            
ATOM    286  HA1 GLY X  17      70.657  50.937  47.451  0.00  0.00            
ATOM    287  HA2 GLY X  17      71.577  52.519  47.348  0.00  0.00            
ATOM    288  C   GLY X  17      70.326  52.045  49.074  0.00  0.00            
ATOM    289  O   GLY X  17      71.023  51.377  49.843  0.00  0.00            
ATOM    290  N   GLN X  18      69.287  52.776  49.492  0.00  0.00            
ATOM    291  H   GLN X  18      68.690  53.240  48.821  0.00  0.00            
ATOM    292  CA  GLN X  18      68.976  52.934  50.890  0.00  0.00            
ATOM    293  HA  GLN X  18      69.914  53.104  51.431  0.00  0.00            
ATOM    294  CB  GLN X  18      68.018  54.092  51.131  0.00  0.00            
ATOM    295  HB1 GLN X  18      66.986  53.894  50.842  0.00  0.00            
ATOM    296  HB2 GLN X  18      68.036  54.073  52.219  0.00  0.00            
ATOM    297  CG  GLN X  18      68.532  55.452  50.649  0.00  0.00            
ATOM    298  HG1 GLN X  18      69.596  55.511  50.850  0.00  0.00            
ATOM    299  HG2 GLN X  18      68.463  55.484  49.564  0.00  0.00            
ATOM    300  CD  GLN X  18      67.882  56.644  51.330  0.00  0.00            
ATOM    301  OE1 GLN X  18      66.937  56.560  52.114  0.00  0.00            
ATOM    302  NE2 GLN X  18      68.458  57.841  51.173  0.00  0.00            
ATOM    303 HE21 GLN X  18      68.091  58.670  51.621  0.00  0.00            
ATOM    304 HE22 GLN X  18      69.293  57.860  50.607  0.00  0.00            
ATOM    305  C   GLN X  18      68.400  51.652  51.476  0.00  0.00            
ATOM    306  O   GLN X  18      67.391  51.175  50.979  0.00  0.00            
ATOM    307  N   LEU X  19      69.047  51.028  52.464  0.00  0.00            
ATOM    308  H   LEU X  19      69.857  51.512  52.841  0.00  0.00            
ATOM    309  CA  LEU X  19      68.646  49.768  53.059  0.00  0.00            
ATOM    310  HA  LEU X  19      68.319  49.158  52.227  0.00  0.00            
ATOM    311  CB  LEU X  19      69.890  49.101  53.643  0.00  0.00            
ATOM    312  HB1 LEU X  19      70.632  48.864  52.871  0.00  0.00            
ATOM    313  HB2 LEU X  19      70.425  49.794  54.289  0.00  0.00            
ATOM    314  CG  LEU X  19      69.654  47.770  54.354  0.00  0.00            
ATOM    315  HG  LEU X  19      68.812  47.862  55.036  0.00  0.00            
ATOM    316  CD1 LEU X  19      69.418  46.725  53.270  0.00  0.00            
ATOM    317 HD11 LEU X  19      70.258  46.678  52.584  0.00  0.00            
ATOM    318 HD12 LEU X  19      69.334  45.725  53.689  0.00  0.00            
ATOM    319 HD13 LEU X  19      68.559  47.050  52.683  0.00  0.00            
ATOM    320  CD2 LEU X  19      70.883  47.362  55.172  0.00  0.00            
ATOM    321 HD21 LEU X  19      70.702  46.420  55.687  0.00  0.00            
ATOM    322 HD22 LEU X  19      71.720  47.172  54.497  0.00  0.00            
ATOM    323 HD23 LEU X  19      71.201  48.117  55.886  0.00  0.00            
ATOM    324  C   LEU X  19      67.506  49.987  54.046  0.00  0.00            
ATOM    325  O   LEU X  19      67.771  50.527  55.114  0.00  0.00            
ATOM    326  N   LYS X  20      66.324  49.476  53.679  0.00  0.00            
ATOM    327  H   LYS X  20      66.328  49.020  52.773  0.00  0.00            
ATOM    328  CA  LYS X  20      65.067  49.675  54.367  0.00  0.00            
ATOM    329  HA  LYS X  20      65.270  50.037  55.379  0.00  0.00            
ATOM    330  CB  LYS X  20      64.246  50.750  53.675  0.00  0.00            
ATOM    331  HB1 LYS X  20      64.172  50.498  52.623  0.00  0.00            
ATOM    332  HB2 LYS X  20      63.243  50.658  54.089  0.00  0.00            
ATOM    333  CG  LYS X  20      64.785  52.175  53.682  0.00  0.00            
ATOM    334  HG1 LYS X  20      64.623  52.713  54.615  0.00  0.00            
ATOM    335  HG2 LYS X  20      65.863  52.153  53.541  0.00  0.00            
ATOM    336  CD  LYS X  20      64.184  53.013  52.551  0.00  0.00            
ATOM    337  HD1 LYS X  20      64.605  52.607  51.631  0.00  0.00            
ATOM    338  HD2 LYS X  20      63.117  52.836  52.595  0.00  0.00            
ATOM    339  CE  LYS X  20      64.590  54.478  52.688  0.00  0.00            
ATOM    340  HE1 LYS X  20      65.606  54.553  53.090  0.00  0.00            
ATOM    341  HE2 LYS X  20      64.766  54.793  51.656  0.00  0.00            
ATOM    342  NZ  LYS X  20      63.583  55.356  53.300  0.00  0.00            
ATOM    343  HZ1 LYS X  20      63.484  55.080  54.273  0.00  0.00            
ATOM    344  HZ2 LYS X  20      63.939  56.303  53.362  0.00  0.00            
ATOM    345  HZ3 LYS X  20      62.716  55.158  52.825  0.00  0.00            
ATOM    346  C   LYS X  20      64.380  48.361  54.707  0.00  0.00            
ATOM    347  O   LYS X  20      64.704  47.366  54.059  0.00  0.00            
ATOM    348  N   GLU X  21      63.330  48.451  55.535  0.00  0.00            
ATOM    349  H   GLU X  21      63.205  49.310  56.054  0.00  0.00            
ATOM    350  CA  GLU X  21      62.490  47.309  55.817  0.00  0.00            
ATOM    351  HA  GLU X  21      62.723  46.433  55.205  0.00  0.00            
ATOM    352  CB  GLU X  21      62.649  46.946  57.289  0.00  0.00            
ATOM    353  HB1 GLU X  21      62.812  47.871  57.848  0.00  0.00            
ATOM    354  HB2 GLU X  21      61.795  46.366  57.619  0.00  0.00            
ATOM    355  CG  GLU X  21      63.848  46.006  57.420  0.00  0.00            
ATOM    356  HG1 GLU X  21      63.572  45.022  57.049  0.00  0.00            
ATOM    357  HG2 GLU X  21      64.681  46.314  56.785  0.00  0.00            
ATOM    358  CD  GLU X  21      64.123  45.748  58.899  0.00  0.00            
ATOM    359  OE1 GLU X  21      65.005  46.407  59.476  0.00  0.00            
ATOM    360  OE2 GLU X  21      63.513  44.820  59.477  0.00  0.00            
ATOM    361  C   GLU X  21      61.045  47.657  55.486  0.00  0.00            
ATOM    362  O   GLU X  21      60.622  48.799  55.538  0.00  0.00            
ATOM    363  N   ALA X  22      60.288  46.596  55.167  0.00  0.00            
ATOM    364  H   ALA X  22      60.628  45.650  55.108  0.00  0.00            
ATOM    365  CA  ALA X  22      58.895  46.760  54.830  0.00  0.00            
ATOM    366  HA  ALA X  22      58.378  47.607  55.289  0.00  0.00            
ATOM    367  CB  ALA X  22      58.736  46.884  53.311  0.00  0.00            
ATOM    368  HB1 ALA X  22      59.252  47.731  52.864  0.00  0.00            
ATOM    369  HB2 ALA X  22      59.077  46.001  52.782  0.00  0.00            
ATOM    370  HB3 ALA X  22      57.701  47.035  53.005  0.00  0.00            
ATOM    371  C   ALA X  22      58.083  45.547  55.248  0.00  0.00            
ATOM    372  O   ALA X  22      58.634  44.497  55.578  0.00  0.00            
ATOM    373  N   LEU X  23      56.744  45.689  55.285  0.00  0.00            
ATOM    374  H   LEU X  23      56.408  46.511  54.812  0.00  0.00            
ATOM    375  CA  LEU X  23      55.781  44.623  55.418  0.00  0.00            
ATOM    376  HA  LEU X  23      56.231  43.719  55.824  0.00  0.00            
ATOM    377  CB  LEU X  23      54.562  44.941  56.292  0.00  0.00            
ATOM    378  HB1 LEU X  23      54.094  45.877  55.981  0.00  0.00            
ATOM    379  HB2 LEU X  23      53.829  44.167  56.061  0.00  0.00            
ATOM    380  CG  LEU X  23      54.810  44.973  57.788  0.00  0.00            
ATOM    381  HG  LEU X  23      55.470  45.830  57.969  0.00  0.00            
ATOM    382  CD1 LEU X  23      53.431  45.327  58.349  0.00  0.00            
ATOM    383 HD11 LEU X  23      52.731  44.510  58.207  0.00  0.00            
ATOM    384 HD12 LEU X  23      53.472  45.420  59.428  0.00  0.00            
ATOM    385 HD13 LEU X  23      53.062  46.262  57.925  0.00  0.00            
ATOM    386  CD2 LEU X  23      55.505  43.739  58.357  0.00  0.00            
ATOM    387 HD21 LEU X  23      55.035  42.839  57.957  0.00  0.00            
ATOM    388 HD22 LEU X  23      56.527  43.718  57.982  0.00  0.00            
ATOM    389 HD23 LEU X  23      55.571  43.810  59.442  0.00  0.00            
ATOM    390  C   LEU X  23      55.330  44.330  53.990  0.00  0.00            
ATOM    391  O   LEU X  23      55.210  45.251  53.189  0.00  0.00            
ATOM    392  N   LEU X  24      55.082  43.032  53.756  0.00  0.00            
ATOM    393  H   LEU X  24      55.295  42.381  54.499  0.00  0.00            
ATOM    394  CA  LEU X  24      54.349  42.618  52.583  0.00  0.00            
ATOM    395  HA  LEU X  24      54.614  43.159  51.667  0.00  0.00            
ATOM    396  CB  LEU X  24      54.740  41.194  52.204  0.00  0.00            
ATOM    397  HB1 LEU X  24      54.586  40.555  53.076  0.00  0.00            
ATOM    398  HB2 LEU X  24      54.131  40.914  51.346  0.00  0.00            
ATOM    399  CG  LEU X  24      56.213  40.900  51.902  0.00  0.00            
ATOM    400  HG  LEU X  24      56.772  40.985  52.838  0.00  0.00            
ATOM    401  CD1 LEU X  24      56.344  39.426  51.564  0.00  0.00            
ATOM    402 HD11 LEU X  24      55.956  38.686  52.265  0.00  0.00            
ATOM    403 HD12 LEU X  24      55.935  39.279  50.569  0.00  0.00            
ATOM    404 HD13 LEU X  24      57.409  39.221  51.437  0.00  0.00            
ATOM    405  CD2 LEU X  24      56.811  41.698  50.743  0.00  0.00            
ATOM    406 HD21 LEU X  24      56.239  41.557  49.828  0.00  0.00            
ATOM    407 HD22 LEU X  24      56.850  42.762  50.961  0.00  0.00            
ATOM    408 HD23 LEU X  24      57.822  41.370  50.520  0.00  0.00            
ATOM    409  C   LEU X  24      52.846  42.693  52.813  0.00  0.00            
ATOM    410  O   LEU X  24      52.450  42.244  53.893  0.00  0.00            
ATOM    411  N   ASP X  25      51.905  43.092  51.958  0.00  0.00            
ATOM    412  H   ASP X  25      52.183  43.436  51.050  0.00  0.00            
ATOM    413  CA  ASP X  25      50.466  43.120  52.121  0.00  0.00            
ATOM    414  HA  ASP X  25      50.188  42.447  52.940  0.00  0.00            
ATOM    415  CB  ASP X  25      50.131  44.505  52.677  0.00  0.00            
ATOM    416  HB1 ASP X  25      50.306  45.279  51.930  0.00  0.00            
ATOM    417  HB2 ASP X  25      50.788  44.727  53.527  0.00  0.00            
ATOM    418  CG  ASP X  25      48.735  44.590  53.283  0.00  0.00            
ATOM    419  OD1 ASP X  25      48.322  45.672  53.748  0.00  0.00            
ATOM    420  OD2 ASP X  25      47.964  43.609  53.254  0.00  0.00            
ATOM    421  C   ASP X  25      49.733  42.801  50.833  0.00  0.00            
ATOM    422  O   ASP X  25      49.994  43.459  49.832  0.00  0.00            
ATOM    423  N   THR X  26      48.730  41.915  50.883  0.00  0.00            
ATOM    424  H   THR X  26      48.447  41.457  51.732  0.00  0.00            
ATOM    425  CA  THR X  26      47.836  41.716  49.766  0.00  0.00            
ATOM    426  HA  THR X  26      48.412  41.801  48.840  0.00  0.00            
ATOM    427  CB  THR X  26      47.228  40.319  49.745  0.00  0.00            
ATOM    428  HB  THR X  26      46.302  40.317  49.171  0.00  0.00            
ATOM    429  CG2 THR X  26      48.405  39.426  49.346  0.00  0.00            
ATOM    430 HG21 THR X  26      49.243  39.661  50.004  0.00  0.00            
ATOM    431 HG22 THR X  26      48.073  38.399  49.464  0.00  0.00            
ATOM    432 HG23 THR X  26      48.653  39.579  48.300  0.00  0.00            
ATOM    433  OG1 THR X  26      46.833  39.948  51.047  0.00  0.00            
ATOM    434  HG1 THR X  26      46.392  39.099  50.947  0.00  0.00            
ATOM    435  C   THR X  26      46.644  42.653  49.860  0.00  0.00            
ATOM    436  O   THR X  26      46.066  42.911  48.808  0.00  0.00            
ATOM    437  N   GLY X  27      46.283  43.246  51.004  0.00  0.00            
ATOM    438  H   GLY X  27      46.807  43.005  51.840  0.00  0.00            
ATOM    439  CA  GLY X  27      45.237  44.240  51.101  0.00  0.00            
ATOM    440  HA1 GLY X  27      44.268  43.919  50.712  0.00  0.00            
ATOM    441  HA2 GLY X  27      45.085  44.365  52.171  0.00  0.00            
ATOM    442  C   GLY X  27      45.507  45.659  50.622  0.00  0.00            
ATOM    443  O   GLY X  27      44.620  46.433  50.277  0.00  0.00            
ATOM    444  N   ALA X  28      46.799  45.986  50.558  0.00  0.00            
ATOM    445  H   ALA X  28      47.395  45.211  50.802  0.00  0.00            
ATOM    446  CA  ALA X  28      47.333  47.214  50.011  0.00  0.00            
ATOM    447  HA  ALA X  28      46.590  47.968  50.264  0.00  0.00            
ATOM    448  CB  ALA X  28      48.657  47.440  50.735  0.00  0.00            
ATOM    449  HB1 ALA X  28      49.067  48.401  50.412  0.00  0.00            
ATOM    450  HB2 ALA X  28      48.464  47.403  51.804  0.00  0.00            
ATOM    451  HB3 ALA X  28      49.428  46.741  50.435  0.00  0.00            
ATOM    452  C   ALA X  28      47.520  47.089  48.510  0.00  0.00            
ATOM    453  O   ALA X  28      48.074  46.127  47.979  0.00  0.00            
ATOM    454  N   ASP X  29      47.021  48.031  47.715  0.00  0.00            
ATOM    455  H   ASP X  29      46.600  48.872  48.105  0.00  0.00            
ATOM    456  CA  ASP X  29      46.918  48.011  46.269  0.00  0.00            
ATOM    457  HA  ASP X  29      46.899  46.965  45.949  0.00  0.00            
ATOM    458  CB  ASP X  29      45.585  48.650  45.903  0.00  0.00            
ATOM    459  HB1 ASP X  29      44.810  48.001  46.332  0.00  0.00            
ATOM    460  HB2 ASP X  29      45.608  49.639  46.364  0.00  0.00            
ATOM    461  CG  ASP X  29      45.325  48.852  44.416  0.00  0.00            
ATOM    462  OD1 ASP X  29      44.310  49.494  44.070  0.00  0.00            
ATOM    463  OD2 ASP X  29      46.076  48.289  43.582  0.00  0.00            
ATOM    464  C   ASP X  29      48.172  48.587  45.632  0.00  0.00            
ATOM    465  O   ASP X  29      48.901  47.876  44.937  0.00  0.00            
ATOM    466  N   ASP X  30      48.427  49.882  45.853  0.00  0.00            
ATOM    467  H   ASP X  30      47.796  50.416  46.434  0.00  0.00            
ATOM    468  CA  ASP X  30      49.745  50.448  45.702  0.00  0.00            
ATOM    469  HA  ASP X  30      50.130  50.022  44.774  0.00  0.00            
ATOM    470  CB  ASP X  30      49.763  51.949  45.394  0.00  0.00            
ATOM    471  HB1 ASP X  30      49.553  52.463  46.324  0.00  0.00            
ATOM    472  HB2 ASP X  30      50.697  52.196  44.879  0.00  0.00            
ATOM    473  CG  ASP X  30      48.652  52.530  44.539  0.00  0.00            
ATOM    474  OD1 ASP X  30      47.567  52.874  45.045  0.00  0.00            
ATOM    475  OD2 ASP X  30      48.796  52.707  43.301  0.00  0.00            
ATOM    476  C   ASP X  30      50.688  50.231  46.882  0.00  0.00            
ATOM    477  O   ASP X  30      50.216  49.996  47.994  0.00  0.00            
ATOM    478  N   THR X  31      52.002  50.340  46.667  0.00  0.00            
ATOM    479  H   THR X  31      52.270  50.531  45.717  0.00  0.00            
ATOM    480  CA  THR X  31      53.028  50.441  47.683  0.00  0.00            
ATOM    481  HA  THR X  31      52.837  49.722  48.481  0.00  0.00            
ATOM    482  CB  THR X  31      54.375  50.049  47.073  0.00  0.00            
ATOM    483  HB  THR X  31      54.453  50.526  46.095  0.00  0.00            
ATOM    484  CG2 THR X  31      55.608  50.380  47.907  0.00  0.00            
ATOM    485 HG21 THR X  31      55.732  51.465  47.855  0.00  0.00            
ATOM    486 HG22 THR X  31      55.566  49.870  48.868  0.00  0.00            
ATOM    487 HG23 THR X  31      56.485  49.893  47.479  0.00  0.00            
ATOM    488  OG1 THR X  31      54.167  48.665  46.858  0.00  0.00            
ATOM    489  HG1 THR X  31      53.559  48.707  46.111  0.00  0.00            
ATOM    490  C   THR X  31      53.060  51.866  48.229  0.00  0.00            
ATOM    491  O   THR X  31      52.933  52.875  47.537  0.00  0.00            
ATOM    492  N   VAL X  32      53.418  51.896  49.515  0.00  0.00            
ATOM    493  H   VAL X  32      53.754  51.013  49.880  0.00  0.00            
ATOM    494  CA  VAL X  32      53.407  53.050  50.388  0.00  0.00            
ATOM    495  HA  VAL X  32      53.340  53.915  49.735  0.00  0.00            
ATOM    496  CB  VAL X  32      52.229  53.099  51.353  0.00  0.00            
ATOM    497  HB  VAL X  32      52.411  52.371  52.134  0.00  0.00            
ATOM    498  CG1 VAL X  32      52.094  54.456  52.030  0.00  0.00            
ATOM    499 HG11 VAL X  32      52.222  55.221  51.256  0.00  0.00            
ATOM    500 HG12 VAL X  32      51.112  54.483  52.509  0.00  0.00            
ATOM    501 HG13 VAL X  32      52.803  54.396  52.853  0.00  0.00            
ATOM    502  CG2 VAL X  32      50.861  52.748  50.771  0.00  0.00            
ATOM    503 HG21 VAL X  32      50.833  51.720  50.421  0.00  0.00            
ATOM    504 HG22 VAL X  32      49.988  52.791  51.425  0.00  0.00            
ATOM    505 HG23 VAL X  32      50.602  53.367  49.909  0.00  0.00            
ATOM    506  C   VAL X  32      54.737  53.174  51.121  0.00  0.00            
ATOM    507  O   VAL X  32      55.334  52.162  51.464  0.00  0.00            
ATOM    508  N   LEU X  33      55.232  54.414  51.256  0.00  0.00            
ATOM    509  H   LEU X  33      54.741  55.231  50.924  0.00  0.00            
ATOM    510  CA  LEU X  33      56.473  54.702  51.935  0.00  0.00            
ATOM    511  HA  LEU X  33      56.907  53.770  52.287  0.00  0.00            
ATOM    512  CB  LEU X  33      57.381  55.232  50.829  0.00  0.00            
ATOM    513  HB1 LEU X  33      56.893  56.131  50.466  0.00  0.00            
ATOM    514  HB2 LEU X  33      58.311  55.548  51.304  0.00  0.00            
ATOM    515  CG  LEU X  33      57.697  54.267  49.698  0.00  0.00            
ATOM    516  HG  LEU X  33      56.814  54.002  49.109  0.00  0.00            
ATOM    517  CD1 LEU X  33      58.743  54.822  48.727  0.00  0.00            
ATOM    518 HD11 LEU X  33      59.713  54.935  49.191  0.00  0.00            
ATOM    519 HD12 LEU X  33      58.869  54.257  47.797  0.00  0.00            
ATOM    520 HD13 LEU X  33      58.435  55.857  48.525  0.00  0.00            
ATOM    521  CD2 LEU X  33      58.316  52.965  50.193  0.00  0.00            
ATOM    522 HD21 LEU X  33      59.099  53.168  50.934  0.00  0.00            
ATOM    523 HD22 LEU X  33      57.513  52.396  50.663  0.00  0.00            
ATOM    524 HD23 LEU X  33      58.693  52.307  49.408  0.00  0.00            
ATOM    525  C   LEU X  33      56.517  55.743  53.045  0.00  0.00            
ATOM    526  O   LEU X  33      55.689  56.653  53.128  0.00  0.00            
ATOM    527  N   GLU X  34      57.589  55.498  53.812  0.00  0.00            
ATOM    528  H   GLU X  34      58.174  54.736  53.502  0.00  0.00            
ATOM    529  CA  GLU X  34      58.233  56.483  54.655  0.00  0.00            
ATOM    530  HA  GLU X  34      57.523  56.984  55.315  0.00  0.00            
ATOM    531  CB  GLU X  34      59.063  55.698  55.659  0.00  0.00            
ATOM    532  HB1 GLU X  34      59.603  54.904  55.135  0.00  0.00            
ATOM    533  HB2 GLU X  34      59.744  56.437  56.088  0.00  0.00            
ATOM    534  CG  GLU X  34      58.279  55.008  56.767  0.00  0.00            
ATOM    535  HG1 GLU X  34      57.832  55.834  57.323  0.00  0.00            
ATOM    536  HG2 GLU X  34      57.446  54.472  56.319  0.00  0.00            
ATOM    537  CD  GLU X  34      58.970  54.110  57.783  0.00  0.00            
ATOM    538  OE1 GLU X  34      59.872  53.319  57.455  0.00  0.00            
ATOM    539  OE2 GLU X  34      58.602  54.097  58.981  0.00  0.00            
ATOM    540  C   GLU X  34      59.055  57.465  53.830  0.00  0.00            
ATOM    541  O   GLU X  34      59.441  57.223  52.692  0.00  0.00            
ATOM    542  N   GLU X  35      59.429  58.610  54.399  0.00  0.00            
ATOM    543  H   GLU X  35      59.228  58.680  55.385  0.00  0.00            
ATOM    544  CA  GLU X  35      59.701  59.864  53.718  0.00  0.00            
ATOM    545  HA  GLU X  35      59.012  59.908  52.869  0.00  0.00            
ATOM    546  CB  GLU X  35      59.231  61.036  54.568  0.00  0.00            
ATOM    547  HB1 GLU X  35      59.755  61.087  55.529  0.00  0.00            
ATOM    548  HB2 GLU X  35      59.497  61.939  54.011  0.00  0.00            
ATOM    549  CG  GLU X  35      57.744  60.960  54.904  0.00  0.00            
ATOM    550  HG1 GLU X  35      57.593  60.021  55.441  0.00  0.00            
ATOM    551  HG2 GLU X  35      57.177  60.857  53.972  0.00  0.00            
ATOM    552  CD  GLU X  35      57.156  62.004  55.835  0.00  0.00            
ATOM    553  OE1 GLU X  35      56.752  63.056  55.294  0.00  0.00            
ATOM    554  OE2 GLU X  35      57.164  61.811  57.071  0.00  0.00            
ATOM    555  C   GLU X  35      61.171  59.896  53.307  0.00  0.00            
ATOM    556  O   GLU X  35      62.114  59.876  54.099  0.00  0.00            
ATOM    557  N   MET X  36      61.370  59.970  51.991  0.00  0.00            
ATOM    558  H   MET X  36      60.616  59.830  51.329  0.00  0.00            
ATOM    559  CA  MET X  36      62.647  60.181  51.346  0.00  0.00            
ATOM    560  HA  MET X  36      63.348  60.713  51.980  0.00  0.00            
ATOM    561  CB  MET X  36      63.264  58.818  51.050  0.00  0.00            
ATOM    562  HB1 MET X  36      64.324  58.931  50.826  0.00  0.00            
ATOM    563  HB2 MET X  36      63.227  58.129  51.893  0.00  0.00            
ATOM    564  CG  MET X  36      62.584  58.042  49.933  0.00  0.00            
ATOM    565  HG1 MET X  36      61.504  58.004  50.101  0.00  0.00            
ATOM    566  HG2 MET X  36      62.858  58.488  48.973  0.00  0.00            
ATOM    567  SD  MET X  36      63.129  56.316  49.950  0.00  0.00            
ATOM    568  CE  MET X  36      64.888  56.533  49.559  0.00  0.00            
ATOM    569  HE1 MET X  36      65.314  55.599  49.934  0.00  0.00            
ATOM    570  HE2 MET X  36      65.060  56.601  48.483  0.00  0.00            
ATOM    571  HE3 MET X  36      65.353  57.336  50.108  0.00  0.00            
ATOM    572  C   MET X  36      62.565  60.997  50.063  0.00  0.00            
ATOM    573  O   MET X  36      61.536  61.019  49.391  0.00  0.00            
ATOM    574  N   ASN X  37      63.612  61.707  49.619  0.00  0.00            
ATOM    575  H   ASN X  37      64.508  61.541  50.053  0.00  0.00            
ATOM    576  CA  ASN X  37      63.651  62.482  48.399  0.00  0.00            
ATOM    577  HA  ASN X  37      62.775  63.128  48.379  0.00  0.00            
ATOM    578  CB  ASN X  37      64.862  63.388  48.547  0.00  0.00            
ATOM    579  HB1 ASN X  37      65.748  62.745  48.595  0.00  0.00            
ATOM    580  HB2 ASN X  37      64.934  63.961  47.622  0.00  0.00            
ATOM    581  CG  ASN X  37      64.830  64.344  49.720  0.00  0.00            
ATOM    582  OD1 ASN X  37      63.916  65.166  49.786  0.00  0.00            
ATOM    583  ND2 ASN X  37      65.589  64.110  50.800  0.00  0.00            
ATOM    584 HD21 ASN X  37      65.435  64.805  51.514  0.00  0.00            
ATOM    585 HD22 ASN X  37      66.225  63.332  50.927  0.00  0.00            
ATOM    586  C   ASN X  37      63.758  61.617  47.141  0.00  0.00            
ATOM    587  O   ASN X  37      64.788  61.012  46.890  0.00  0.00            
ATOM    588  N   LEU X  38      62.798  61.554  46.217  0.00  0.00            
ATOM    589  H   LEU X  38      61.910  61.947  46.522  0.00  0.00            
ATOM    590  CA  LEU X  38      62.826  60.694  45.055  0.00  0.00            
ATOM    591  HA  LEU X  38      63.639  59.998  45.257  0.00  0.00            
ATOM    592  CB  LEU X  38      61.482  59.968  44.969  0.00  0.00            
ATOM    593  HB1 LEU X  38      60.692  60.719  45.080  0.00  0.00            
ATOM    594  HB2 LEU X  38      61.362  59.566  43.958  0.00  0.00            
ATOM    595  CG  LEU X  38      61.259  58.823  45.950  0.00  0.00            
ATOM    596  HG  LEU X  38      61.474  59.115  46.976  0.00  0.00            
ATOM    597  CD1 LEU X  38      59.833  58.279  45.941  0.00  0.00            
ATOM    598 HD11 LEU X  38      59.682  57.521  46.700  0.00  0.00            
ATOM    599 HD12 LEU X  38      59.219  59.150  46.133  0.00  0.00            
ATOM    600 HD13 LEU X  38      59.672  57.961  44.912  0.00  0.00            
ATOM    601  CD2 LEU X  38      62.185  57.667  45.570  0.00  0.00            
ATOM    602 HD21 LEU X  38      61.983  56.876  46.285  0.00  0.00            
ATOM    603 HD22 LEU X  38      61.939  57.305  44.571  0.00  0.00            
ATOM    604 HD23 LEU X  38      63.235  57.893  45.778  0.00  0.00            
ATOM    605  C   LEU X  38      63.113  61.409  43.747  0.00  0.00            
ATOM    606  O   LEU X  38      62.636  62.538  43.648  0.00  0.00            
ATOM    607  N   PRO X  39      63.967  60.857  42.881  0.00  0.00            
ATOM    608  CD  PRO X  39      64.719  59.625  42.909  0.00  0.00            
ATOM    609  HD1 PRO X  39      64.202  58.787  43.386  0.00  0.00            
ATOM    610  HD2 PRO X  39      65.680  59.750  43.406  0.00  0.00            
ATOM    611  CG  PRO X  39      65.127  59.298  41.470  0.00  0.00            
ATOM    612  HG1 PRO X  39      64.248  58.814  41.051  0.00  0.00            
ATOM    613  HG2 PRO X  39      66.031  58.704  41.297  0.00  0.00            
ATOM    614  CB  PRO X  39      65.196  60.687  40.855  0.00  0.00            
ATOM    615  HB1 PRO X  39      65.024  60.692  39.783  0.00  0.00            
ATOM    616  HB2 PRO X  39      66.163  61.139  41.083  0.00  0.00            
ATOM    617  CA  PRO X  39      64.089  61.465  41.560  0.00  0.00            
ATOM    618  HA  PRO X  39      64.300  62.521  41.738  0.00  0.00            
ATOM    619  C   PRO X  39      62.792  61.388  40.760  0.00  0.00            
ATOM    620  O   PRO X  39      62.118  60.374  40.873  0.00  0.00            
ATOM    621  N   GLY X  40      62.530  62.267  39.796  0.00  0.00            
ATOM    622  H   GLY X  40      63.227  62.983  39.666  0.00  0.00            
ATOM    623  CA  GLY X  40      61.355  62.439  38.952  0.00  0.00            
ATOM    624  HA1 GLY X  40      61.655  62.849  37.988  0.00  0.00            
ATOM    625  HA2 GLY X  40      60.772  61.535  38.817  0.00  0.00            
ATOM    626  C   GLY X  40      60.381  63.462  39.528  0.00  0.00            
ATOM    627  O   GLY X  40      60.789  64.345  40.285  0.00  0.00            
ATOM    628  N   LYS X  41      59.105  63.308  39.181  0.00  0.00            
ATOM    629  H   LYS X  41      58.851  62.530  38.587  0.00  0.00            
ATOM    630  CA  LYS X  41      57.980  64.100  39.638  0.00  0.00            
ATOM    631  HA  LYS X  41      58.351  64.953  40.210  0.00  0.00            
ATOM    632  CB  LYS X  41      57.226  64.678  38.445  0.00  0.00            
ATOM    633  HB1 LYS X  41      56.985  63.881  37.756  0.00  0.00            
ATOM    634  HB2 LYS X  41      56.369  65.201  38.874  0.00  0.00            
ATOM    635  CG  LYS X  41      58.106  65.603  37.598  0.00  0.00            
ATOM    636  HG1 LYS X  41      58.910  65.032  37.149  0.00  0.00            
ATOM    637  HG2 LYS X  41      57.577  66.021  36.734  0.00  0.00            
ATOM    638  CD  LYS X  41      58.752  66.759  38.359  0.00  0.00            
ATOM    639  HD1 LYS X  41      58.082  67.539  38.713  0.00  0.00            
ATOM    640  HD2 LYS X  41      59.348  66.356  39.180  0.00  0.00            
ATOM    641  CE  LYS X  41      59.672  67.474  37.376  0.00  0.00            
ATOM    642  HE1 LYS X  41      60.218  66.630  36.939  0.00  0.00            
ATOM    643  HE2 LYS X  41      59.131  68.023  36.605  0.00  0.00            
ATOM    644  NZ  LYS X  41      60.628  68.411  37.984  0.00  0.00            
ATOM    645  HZ1 LYS X  41      61.248  68.834  37.311  0.00  0.00            
ATOM    646  HZ2 LYS X  41      60.063  69.173  38.330  0.00  0.00            
ATOM    647  HZ3 LYS X  41      60.988  68.026  38.842  0.00  0.00            
ATOM    648  C   LYS X  41      57.021  63.372  40.582  0.00  0.00            
ATOM    649  O   LYS X  41      56.721  62.196  40.392  0.00  0.00            
ATOM    650  N   TRP X  42      56.366  64.103  41.494  0.00  0.00            
ATOM    651  H   TRP X  42      56.619  65.069  41.616  0.00  0.00            
ATOM    652  CA  TRP X  42      55.213  63.666  42.243  0.00  0.00            
ATOM    653  HA  TRP X  42      55.082  62.585  42.160  0.00  0.00            
ATOM    654  CB  TRP X  42      55.448  64.037  43.706  0.00  0.00            
ATOM    655  HB1 TRP X  42      54.730  63.415  44.261  0.00  0.00            
ATOM    656  HB2 TRP X  42      56.430  63.614  43.911  0.00  0.00            
ATOM    657  CG  TRP X  42      55.457  65.454  44.176  0.00  0.00            
ATOM    658  CD1 TRP X  42      56.483  66.277  44.503  0.00  0.00            
ATOM    659  HD1 TRP X  42      57.466  65.838  44.510  0.00  0.00            
ATOM    660  NE1 TRP X  42      56.028  67.466  45.042  0.00  0.00            
ATOM    661  HE1 TRP X  42      56.662  68.159  45.427  0.00  0.00            
ATOM    662  CE2 TRP X  42      54.653  67.521  45.027  0.00  0.00            
ATOM    663  CZ2 TRP X  42      53.768  68.461  45.575  0.00  0.00            
ATOM    664  HZ2 TRP X  42      54.072  69.439  45.932  0.00  0.00            
ATOM    665  CH2 TRP X  42      52.442  68.042  45.660  0.00  0.00            
ATOM    666  HH2 TRP X  42      51.696  68.684  46.095  0.00  0.00            
ATOM    667  CZ3 TRP X  42      52.044  66.749  45.271  0.00  0.00            
ATOM    668  HZ3 TRP X  42      50.988  66.523  45.327  0.00  0.00            
ATOM    669  CE3 TRP X  42      52.962  65.820  44.785  0.00  0.00            
ATOM    670  HE3 TRP X  42      52.703  64.771  44.726  0.00  0.00            
ATOM    671  CD2 TRP X  42      54.289  66.224  44.596  0.00  0.00            
ATOM    672  C   TRP X  42      53.924  64.304  41.728  0.00  0.00            
ATOM    673  O   TRP X  42      53.967  65.271  40.968  0.00  0.00            
ATOM    674  N   LYS X  43      52.806  63.658  42.069  0.00  0.00            
ATOM    675  H   LYS X  43      53.036  62.869  42.655  0.00  0.00            
ATOM    676  CA  LYS X  43      51.430  63.978  41.752  0.00  0.00            
ATOM    677  HA  LYS X  43      51.303  65.052  41.639  0.00  0.00            
ATOM    678  CB  LYS X  43      50.916  63.300  40.480  0.00  0.00            
ATOM    679  HB1 LYS X  43      49.935  63.722  40.232  0.00  0.00            
ATOM    680  HB2 LYS X  43      51.515  63.438  39.582  0.00  0.00            
ATOM    681  CG  LYS X  43      50.682  61.799  40.610  0.00  0.00            
ATOM    682  HG1 LYS X  43      51.576  61.243  40.888  0.00  0.00            
ATOM    683  HG2 LYS X  43      49.950  61.593  41.397  0.00  0.00            
ATOM    684  CD  LYS X  43      50.147  61.151  39.330  0.00  0.00            
ATOM    685  HD1 LYS X  43      49.758  60.190  39.647  0.00  0.00            
ATOM    686  HD2 LYS X  43      49.365  61.788  38.906  0.00  0.00            
ATOM    687  CE  LYS X  43      51.270  60.956  38.314  0.00  0.00            
ATOM    688  HE1 LYS X  43      51.206  61.739  37.564  0.00  0.00            
ATOM    689  HE2 LYS X  43      52.200  61.064  38.864  0.00  0.00            
ATOM    690  NZ  LYS X  43      51.281  59.604  37.736  0.00  0.00            
ATOM    691  HZ1 LYS X  43      50.374  59.217  37.514  0.00  0.00            
ATOM    692  HZ2 LYS X  43      51.881  59.595  36.929  0.00  0.00            
ATOM    693  HZ3 LYS X  43      51.723  58.908  38.322  0.00  0.00            
ATOM    694  C   LYS X  43      50.694  63.477  42.981  0.00  0.00            
ATOM    695  O   LYS X  43      51.202  62.641  43.720  0.00  0.00            
ATOM    696  N   PRO X  44      49.551  64.097  43.306  0.00  0.00            
ATOM    697  CD  PRO X  44      49.001  65.348  42.828  0.00  0.00            
ATOM    698  HD1 PRO X  44      49.142  65.182  41.755  0.00  0.00            
ATOM    699  HD2 PRO X  44      49.626  66.164  43.192  0.00  0.00            
ATOM    700  CG  PRO X  44      47.551  65.368  43.300  0.00  0.00            
ATOM    701  HG1 PRO X  44      46.895  64.762  42.681  0.00  0.00            
ATOM    702  HG2 PRO X  44      47.129  66.362  43.442  0.00  0.00            
ATOM    703  CB  PRO X  44      47.779  64.706  44.659  0.00  0.00            
ATOM    704  HB1 PRO X  44      46.855  64.305  45.074  0.00  0.00            
ATOM    705  HB2 PRO X  44      48.269  65.377  45.362  0.00  0.00            
ATOM    706  CA  PRO X  44      48.829  63.615  44.456  0.00  0.00            
ATOM    707  HA  PRO X  44      49.446  63.563  45.359  0.00  0.00            
ATOM    708  C   PRO X  44      48.094  62.308  44.190  0.00  0.00            
ATOM    709  O   PRO X  44      47.512  62.199  43.117  0.00  0.00            
ATOM    710  N   LYS X  45      47.984  61.508  45.267  0.00  0.00            
ATOM    711  H   LYS X  45      48.617  61.608  46.043  0.00  0.00            
ATOM    712  CA  LYS X  45      47.012  60.446  45.401  0.00  0.00            
ATOM    713  HA  LYS X  45      46.227  60.564  44.667  0.00  0.00            
ATOM    714  CB  LYS X  45      47.600  59.052  45.149  0.00  0.00            
ATOM    715  HB1 LYS X  45      48.275  59.074  44.295  0.00  0.00            
ATOM    716  HB2 LYS X  45      48.141  58.638  46.009  0.00  0.00            
ATOM    717  CG  LYS X  45      46.500  58.120  44.656  0.00  0.00            
ATOM    718  HG1 LYS X  45      45.743  58.002  45.430  0.00  0.00            
ATOM    719  HG2 LYS X  45      45.920  58.551  43.838  0.00  0.00            
ATOM    720  CD  LYS X  45      47.040  56.745  44.259  0.00  0.00            
ATOM    721  HD1 LYS X  45      47.854  56.898  43.549  0.00  0.00            
ATOM    722  HD2 LYS X  45      47.441  56.398  45.207  0.00  0.00            
ATOM    723  CE  LYS X  45      45.942  55.821  43.755  0.00  0.00            
ATOM    724  HE1 LYS X  45      45.421  55.500  44.659  0.00  0.00            
ATOM    725  HE2 LYS X  45      45.323  56.465  43.123  0.00  0.00            
ATOM    726  NZ  LYS X  45      46.497  54.576  43.181  0.00  0.00            
ATOM    727  HZ1 LYS X  45      47.286  54.167  43.663  0.00  0.00            
ATOM    728  HZ2 LYS X  45      45.753  53.909  43.099  0.00  0.00            
ATOM    729  HZ3 LYS X  45      46.847  54.780  42.257  0.00  0.00            
ATOM    730  C   LYS X  45      46.373  60.472  46.785  0.00  0.00            
ATOM    731  O   LYS X  45      47.050  60.887  47.723  0.00  0.00            
ATOM    732  N   MET X  46      45.164  59.905  46.862  0.00  0.00            
ATOM    733  H   MET X  46      44.637  59.727  46.021  0.00  0.00            
ATOM    734  CA  MET X  46      44.535  59.895  48.173  0.00  0.00            
ATOM    735  HA  MET X  46      45.128  60.378  48.950  0.00  0.00            
ATOM    736  CB  MET X  46      43.300  60.779  48.108  0.00  0.00            
ATOM    737  HB1 MET X  46      42.781  60.670  47.152  0.00  0.00            
ATOM    738  HB2 MET X  46      42.560  60.413  48.831  0.00  0.00            
ATOM    739  CG  MET X  46      43.494  62.257  48.443  0.00  0.00            
ATOM    740  HG1 MET X  46      42.535  62.765  48.578  0.00  0.00            
ATOM    741  HG2 MET X  46      43.931  62.280  49.443  0.00  0.00            
ATOM    742  SD  MET X  46      44.534  63.309  47.408  0.00  0.00            
ATOM    743  CE  MET X  46      43.718  63.242  45.791  0.00  0.00            
ATOM    744  HE1 MET X  46      43.466  62.215  45.518  0.00  0.00            
ATOM    745  HE2 MET X  46      42.748  63.724  45.890  0.00  0.00            
ATOM    746  HE3 MET X  46      44.336  63.723  45.029  0.00  0.00            
ATOM    747  C   MET X  46      44.130  58.505  48.647  0.00  0.00            
ATOM    748  O   MET X  46      43.613  57.779  47.811  0.00  0.00            
ATOM    749  N   ILE X  47      44.437  58.092  49.881  0.00  0.00            
ATOM    750  H   ILE X  47      44.885  58.726  50.538  0.00  0.00            
ATOM    751  CA  ILE X  47      44.318  56.753  50.422  0.00  0.00            
ATOM    752  HA  ILE X  47      43.703  56.190  49.733  0.00  0.00            
ATOM    753  CB  ILE X  47      45.720  56.149  50.511  0.00  0.00            
ATOM    754  HB  ILE X  47      45.603  55.222  51.068  0.00  0.00            
ATOM    755  CG2 ILE X  47      46.233  55.754  49.132  0.00  0.00            
ATOM    756 HG21 ILE X  47      46.347  56.680  48.566  0.00  0.00            
ATOM    757 HG22 ILE X  47      47.133  55.154  49.245  0.00  0.00            
ATOM    758 HG23 ILE X  47      45.408  55.183  48.696  0.00  0.00            
ATOM    759  CG1 ILE X  47      46.807  57.019  51.140  0.00  0.00            
ATOM    760 HG11 ILE X  47      47.115  57.770  50.420  0.00  0.00            
ATOM    761 HG12 ILE X  47      46.477  57.515  52.044  0.00  0.00            
ATOM    762  CD  ILE X  47      48.041  56.266  51.632  0.00  0.00            
ATOM    763  HD1 ILE X  47      48.643  55.928  50.787  0.00  0.00            
ATOM    764  HD2 ILE X  47      48.658  56.948  52.212  0.00  0.00            
ATOM    765  HD3 ILE X  47      47.602  55.485  52.258  0.00  0.00            
ATOM    766  C   ILE X  47      43.467  56.699  51.678  0.00  0.00            
ATOM    767  O   ILE X  47      43.438  57.593  52.522  0.00  0.00            
ATOM    768  N   GLY X  48      42.610  55.684  51.805  0.00  0.00            
ATOM    769  H   GLY X  48      42.477  55.101  50.996  0.00  0.00            
ATOM    770  CA  GLY X  48      41.602  55.567  52.832  0.00  0.00            
ATOM    771  HA1 GLY X  48      41.280  56.573  53.121  0.00  0.00            
ATOM    772  HA2 GLY X  48      40.717  54.992  52.540  0.00  0.00            
ATOM    773  C   GLY X  48      42.138  54.917  54.097  0.00  0.00            
ATOM    774  O   GLY X  48      43.114  54.169  54.078  0.00  0.00            
ATOM    775  N   GLY X  49      41.411  55.141  55.202  0.00  0.00            
ATOM    776  H   GLY X  49      40.577  55.711  55.094  0.00  0.00            
ATOM    777  CA  GLY X  49      41.756  54.749  56.549  0.00  0.00            
ATOM    778  HA1 GLY X  49      42.003  53.685  56.656  0.00  0.00            
ATOM    779  HA2 GLY X  49      42.740  55.111  56.856  0.00  0.00            
ATOM    780  C   GLY X  49      40.661  54.946  57.578  0.00  0.00            
ATOM    781  O   GLY X  49      39.482  55.004  57.220  0.00  0.00            
ATOM    782  N   ILE X  50      40.928  55.013  58.886  0.00  0.00            
ATOM    783  H   ILE X  50      41.898  55.116  59.131  0.00  0.00            
ATOM    784  CA  ILE X  50      40.002  55.125  59.990  0.00  0.00            
ATOM    785  HA  ILE X  50      38.979  54.848  59.717  0.00  0.00            
ATOM    786  CB  ILE X  50      40.404  54.176  61.118  0.00  0.00            
ATOM    787  HB  ILE X  50      41.434  54.367  61.420  0.00  0.00            
ATOM    788  CG2 ILE X  50      39.470  54.250  62.323  0.00  0.00            
ATOM    789 HG21 ILE X  50      39.210  55.277  62.581  0.00  0.00            
ATOM    790 HG22 ILE X  50      38.494  53.876  62.025  0.00  0.00            
ATOM    791 HG23 ILE X  50      39.905  53.659  63.130  0.00  0.00            
ATOM    792  CG1 ILE X  50      40.439  52.707  60.704  0.00  0.00            
ATOM    793 HG11 ILE X  50      41.291  52.678  60.023  0.00  0.00            
ATOM    794 HG12 ILE X  50      40.884  52.084  61.480  0.00  0.00            
ATOM    795  CD  ILE X  50      39.255  52.105  59.948  0.00  0.00            
ATOM    796  HD1 ILE X  50      39.039  52.804  59.138  0.00  0.00            
ATOM    797  HD2 ILE X  50      39.573  51.112  59.617  0.00  0.00            
ATOM    798  HD3 ILE X  50      38.371  52.033  60.576  0.00  0.00            
ATOM    799  C   ILE X  50      40.050  56.621  60.303  0.00  0.00            
ATOM    800  O   ILE X  50      41.141  57.187  60.314  0.00  0.00            
ATOM    801  N   GLY X  51      38.916  57.172  60.727  0.00  0.00            
ATOM    802  H   GLY X  51      38.095  56.577  60.744  0.00  0.00            
ATOM    803  CA  GLY X  51      38.733  58.568  61.068  0.00  0.00            
ATOM    804  HA1 GLY X  51      37.720  58.711  61.449  0.00  0.00            
ATOM    805  HA2 GLY X  51      39.354  58.800  61.938  0.00  0.00            
ATOM    806  C   GLY X  51      38.947  59.597  59.967  0.00  0.00            
ATOM    807  O   GLY X  51      39.338  60.722  60.261  0.00  0.00            
ATOM    808  N   GLY X  52      38.927  59.196  58.695  0.00  0.00            
ATOM    809  H   GLY X  52      38.568  58.269  58.527  0.00  0.00            
ATOM    810  CA  GLY X  52      39.210  60.015  57.523  0.00  0.00            
ATOM    811  HA1 GLY X  52      38.314  60.367  57.017  0.00  0.00            
ATOM    812  HA2 GLY X  52      39.731  60.873  57.945  0.00  0.00            
ATOM    813  C   GLY X  52      40.039  59.393  56.422  0.00  0.00            
ATOM    814  O   GLY X  52      40.211  58.182  56.347  0.00  0.00            
ATOM    815  N   PHE X  53      40.573  60.203  55.501  0.00  0.00            
ATOM    816  H   PHE X  53      40.377  61.189  55.587  0.00  0.00            
ATOM    817  CA  PHE X  53      41.465  59.766  54.444  0.00  0.00            
ATOM    818  HA  PHE X  53      41.703  58.714  54.584  0.00  0.00            
ATOM    819  CB  PHE X  53      40.773  59.840  53.079  0.00  0.00            
ATOM    820  HB1 PHE X  53      41.383  59.239  52.418  0.00  0.00            
ATOM    821  HB2 PHE X  53      39.770  59.440  53.212  0.00  0.00            
ATOM    822  CG  PHE X  53      40.646  61.208  52.462  0.00  0.00            
ATOM    823  CD1 PHE X  53      39.433  61.864  52.709  0.00  0.00            
ATOM    824  HD1 PHE X  53      38.663  61.344  53.258  0.00  0.00            
ATOM    825  CE1 PHE X  53      39.254  63.163  52.220  0.00  0.00            
ATOM    826  HE1 PHE X  53      38.459  63.803  52.554  0.00  0.00            
ATOM    827  CZ  PHE X  53      40.283  63.760  51.469  0.00  0.00            
ATOM    828  HZ  PHE X  53      40.200  64.771  51.099  0.00  0.00            
ATOM    829  CE2 PHE X  53      41.439  63.024  51.164  0.00  0.00            
ATOM    830  HE2 PHE X  53      42.162  63.565  50.563  0.00  0.00            
ATOM    831  CD2 PHE X  53      41.689  61.749  51.702  0.00  0.00            
ATOM    832  HD2 PHE X  53      42.609  61.212  51.561  0.00  0.00            
ATOM    833  C   PHE X  53      42.781  60.534  54.512  0.00  0.00            
ATOM    834  O   PHE X  53      42.905  61.560  55.170  0.00  0.00            
ATOM    835  N   ILE X  54      43.828  60.005  53.871  0.00  0.00            
ATOM    836  H   ILE X  54      43.721  59.254  53.209  0.00  0.00            
ATOM    837  CA  ILE X  54      45.124  60.669  53.893  0.00  0.00            
ATOM    838  HA  ILE X  54      44.977  61.625  54.398  0.00  0.00            
ATOM    839  CB  ILE X  54      46.126  59.812  54.665  0.00  0.00            
ATOM    840  HB  ILE X  54      46.090  58.761  54.383  0.00  0.00            
ATOM    841  CG2 ILE X  54      47.578  60.190  54.379  0.00  0.00            
ATOM    842 HG21 ILE X  54      48.353  59.581  54.856  0.00  0.00            
ATOM    843 HG22 ILE X  54      47.799  59.939  53.344  0.00  0.00            
ATOM    844 HG23 ILE X  54      47.888  61.212  54.562  0.00  0.00            
ATOM    845  CG1 ILE X  54      45.831  59.849  56.155  0.00  0.00            
ATOM    846 HG11 ILE X  54      44.800  59.559  56.358  0.00  0.00            
ATOM    847 HG12 ILE X  54      46.438  59.088  56.656  0.00  0.00            
ATOM    848  CD  ILE X  54      45.908  61.173  56.920  0.00  0.00            
ATOM    849  HD1 ILE X  54      45.706  60.916  57.953  0.00  0.00            
ATOM    850  HD2 ILE X  54      46.909  61.596  56.826  0.00  0.00            
ATOM    851  HD3 ILE X  54      45.208  61.904  56.533  0.00  0.00            
ATOM    852  C   ILE X  54      45.549  60.982  52.462  0.00  0.00            
ATOM    853  O   ILE X  54      45.324  60.248  51.509  0.00  0.00            
ATOM    854  N   LYS X  55      46.307  62.068  52.295  0.00  0.00            
ATOM    855  H   LYS X  55      46.533  62.600  53.123  0.00  0.00            
ATOM    856  CA  LYS X  55      46.957  62.414  51.055  0.00  0.00            
ATOM    857  HA  LYS X  55      46.360  61.945  50.278  0.00  0.00            
ATOM    858  CB  LYS X  55      46.639  63.893  50.840  0.00  0.00            
ATOM    859  HB1 LYS X  55      45.574  63.923  50.629  0.00  0.00            
ATOM    860  HB2 LYS X  55      46.803  64.568  51.671  0.00  0.00            
ATOM    861  CG  LYS X  55      47.240  64.505  49.575  0.00  0.00            
ATOM    862  HG1 LYS X  55      48.322  64.495  49.715  0.00  0.00            
ATOM    863  HG2 LYS X  55      47.093  63.820  48.739  0.00  0.00            
ATOM    864  CD  LYS X  55      46.759  65.922  49.257  0.00  0.00            
ATOM    865  HD1 LYS X  55      45.693  65.977  49.464  0.00  0.00            
ATOM    866  HD2 LYS X  55      47.250  66.593  49.960  0.00  0.00            
ATOM    867  CE  LYS X  55      46.968  66.318  47.797  0.00  0.00            
ATOM    868  HE1 LYS X  55      47.957  65.981  47.456  0.00  0.00            
ATOM    869  HE2 LYS X  55      46.239  65.726  47.230  0.00  0.00            
ATOM    870  NZ  LYS X  55      46.656  67.741  47.639  0.00  0.00            
ATOM    871  HZ1 LYS X  55      47.060  68.331  48.355  0.00  0.00            
ATOM    872  HZ2 LYS X  55      47.054  68.200  46.829  0.00  0.00            
ATOM    873  HZ3 LYS X  55      45.662  67.832  47.537  0.00  0.00            
ATOM    874  C   LYS X  55      48.429  62.011  51.039  0.00  0.00            
ATOM    875  O   LYS X  55      49.102  62.008  52.066  0.00  0.00            
ATOM    876  N   VAL X  56      49.025  61.690  49.889  0.00  0.00            
ATOM    877  H   VAL X  56      48.319  61.603  49.164  0.00  0.00            
ATOM    878  CA  VAL X  56      50.339  61.171  49.565  0.00  0.00            
ATOM    879  HA  VAL X  56      51.023  61.550  50.326  0.00  0.00            
ATOM    880  CB  VAL X  56      50.261  59.647  49.578  0.00  0.00            
ATOM    881  HB  VAL X  56      51.143  59.280  49.052  0.00  0.00            
ATOM    882  CG1 VAL X  56      50.365  59.078  50.985  0.00  0.00            
ATOM    883 HG11 VAL X  56      51.148  59.651  51.486  0.00  0.00            
ATOM    884 HG12 VAL X  56      49.432  59.078  51.536  0.00  0.00            
ATOM    885 HG13 VAL X  56      50.667  58.030  50.948  0.00  0.00            
ATOM    886  CG2 VAL X  56      49.036  59.014  48.912  0.00  0.00            
ATOM    887 HG21 VAL X  56      49.104  57.927  49.001  0.00  0.00            
ATOM    888 HG22 VAL X  56      48.100  59.406  49.305  0.00  0.00            
ATOM    889 HG23 VAL X  56      49.319  59.164  47.877  0.00  0.00            
ATOM    890  C   VAL X  56      50.950  61.704  48.275  0.00  0.00            
ATOM    891  O   VAL X  56      50.274  62.004  47.299  0.00  0.00            
ATOM    892  N   ARG X  57      52.287  61.620  48.148  0.00  0.00            
ATOM    893  H   ARG X  57      52.844  61.315  48.928  0.00  0.00            
ATOM    894  CA  ARG X  57      53.052  62.087  47.018  0.00  0.00            
ATOM    895  HA  ARG X  57      52.519  62.759  46.347  0.00  0.00            
ATOM    896  CB  ARG X  57      54.283  62.883  47.444  0.00  0.00            
ATOM    897  HB1 ARG X  57      54.878  62.344  48.176  0.00  0.00            
ATOM    898  HB2 ARG X  57      54.825  63.121  46.522  0.00  0.00            
ATOM    899  CG  ARG X  57      53.908  64.197  48.135  0.00  0.00            
ATOM    900  HG1 ARG X  57      53.037  64.691  47.700  0.00  0.00            
ATOM    901  HG2 ARG X  57      53.706  63.917  49.170  0.00  0.00            
ATOM    902  CD  ARG X  57      55.112  65.120  48.020  0.00  0.00            
ATOM    903  HD1 ARG X  57      56.053  64.692  48.353  0.00  0.00            
ATOM    904  HD2 ARG X  57      55.237  65.449  46.991  0.00  0.00            
ATOM    905  NE  ARG X  57      54.861  66.378  48.722  0.00  0.00            
ATOM    906  HE  ARG X  57      54.444  67.113  48.156  0.00  0.00            
ATOM    907  CZ  ARG X  57      55.143  66.710  49.986  0.00  0.00            
ATOM    908  NH1 ARG X  57      54.874  67.944  50.423  0.00  0.00            
ATOM    909 HH11 ARG X  57      54.702  68.738  49.830  0.00  0.00            
ATOM    910 HH12 ARG X  57      55.131  68.130  51.375  0.00  0.00            
ATOM    911  NH2 ARG X  57      55.579  65.829  50.908  0.00  0.00            
ATOM    912 HH21 ARG X  57      55.973  65.009  50.462  0.00  0.00            
ATOM    913 HH22 ARG X  57      55.747  66.112  51.855  0.00  0.00            
ATOM    914  C   ARG X  57      53.435  60.879  46.177  0.00  0.00            
ATOM    915  O   ARG X  57      54.377  60.153  46.501  0.00  0.00            
ATOM    916  N   GLN X  58      52.689  60.588  45.109  0.00  0.00            
ATOM    917  H   GLN X  58      51.979  61.280  44.908  0.00  0.00            
ATOM    918  CA  GLN X  58      52.900  59.471  44.215  0.00  0.00            
ATOM    919  HA  GLN X  58      53.110  58.563  44.788  0.00  0.00            
ATOM    920  CB  GLN X  58      51.699  59.156  43.328  0.00  0.00            
ATOM    921  HB1 GLN X  58      50.851  59.007  43.985  0.00  0.00            
ATOM    922  HB2 GLN X  58      51.438  60.063  42.791  0.00  0.00            
ATOM    923  CG  GLN X  58      51.808  58.004  42.331  0.00  0.00            
ATOM    924  HG1 GLN X  58      52.709  58.179  41.739  0.00  0.00            
ATOM    925  HG2 GLN X  58      51.833  57.064  42.879  0.00  0.00            
ATOM    926  CD  GLN X  58      50.600  57.978  41.403  0.00  0.00            
ATOM    927  OE1 GLN X  58      49.509  58.503  41.629  0.00  0.00            
ATOM    928  NE2 GLN X  58      50.730  57.382  40.224  0.00  0.00            
ATOM    929 HE21 GLN X  58      49.892  57.275  39.667  0.00  0.00            
ATOM    930 HE22 GLN X  58      51.602  56.962  39.916  0.00  0.00            
ATOM    931  C   GLN X  58      54.053  59.756  43.273  0.00  0.00            
ATOM    932  O   GLN X  58      53.997  60.743  42.540  0.00  0.00            
ATOM    933  N   TYR X  59      55.026  58.849  43.114  0.00  0.00            
ATOM    934  H   TYR X  59      54.936  58.012  43.675  0.00  0.00            
ATOM    935  CA  TYR X  59      56.012  58.742  42.056  0.00  0.00            
ATOM    936  HA  TYR X  59      55.809  59.576  41.384  0.00  0.00            
ATOM    937  CB  TYR X  59      57.380  58.930  42.708  0.00  0.00            
ATOM    938  HB1 TYR X  59      57.586  58.097  43.389  0.00  0.00            
ATOM    939  HB2 TYR X  59      58.090  58.652  41.940  0.00  0.00            
ATOM    940  CG  TYR X  59      57.738  60.228  43.402  0.00  0.00            
ATOM    941  CD1 TYR X  59      57.231  60.512  44.666  0.00  0.00            
ATOM    942  HD1 TYR X  59      56.526  59.857  45.158  0.00  0.00            
ATOM    943  CE1 TYR X  59      57.734  61.657  45.292  0.00  0.00            
ATOM    944  HE1 TYR X  59      57.541  61.939  46.325  0.00  0.00            
ATOM    945  CZ  TYR X  59      58.722  62.427  44.660  0.00  0.00            
ATOM    946  OH  TYR X  59      59.321  63.447  45.334  0.00  0.00            
ATOM    947  HH  TYR X  59      59.098  63.390  46.267  0.00  0.00            
ATOM    948  CE2 TYR X  59      59.162  62.149  43.342  0.00  0.00            
ATOM    949  HE2 TYR X  59      59.911  62.783  42.891  0.00  0.00            
ATOM    950  CD2 TYR X  59      58.629  61.032  42.680  0.00  0.00            
ATOM    951  HD2 TYR X  59      58.917  60.715  41.685  0.00  0.00            
ATOM    952  C   TYR X  59      55.973  57.409  41.323  0.00  0.00            
ATOM    953  O   TYR X  59      55.463  56.447  41.907  0.00  0.00            
ATOM    954  N   ASP X  60      56.490  57.322  40.097  0.00  0.00            
ATOM    955  H   ASP X  60      57.160  58.043  39.892  0.00  0.00            
ATOM    956  CA  ASP X  60      56.258  56.287  39.106  0.00  0.00            
ATOM    957  HA  ASP X  60      55.780  55.492  39.693  0.00  0.00            
ATOM    958  CB  ASP X  60      55.354  56.770  37.979  0.00  0.00            
ATOM    959  HB1 ASP X  60      55.915  57.488  37.375  0.00  0.00            
ATOM    960  HB2 ASP X  60      55.135  55.951  37.285  0.00  0.00            
ATOM    961  CG  ASP X  60      54.039  57.328  38.498  0.00  0.00            
ATOM    962  OD1 ASP X  60      53.303  56.635  39.235  0.00  0.00            
ATOM    963  OD2 ASP X  60      53.633  58.410  38.027  0.00  0.00            
ATOM    964  C   ASP X  60      57.580  55.798  38.556  0.00  0.00            
ATOM    965  O   ASP X  60      58.553  56.555  38.476  0.00  0.00            
ATOM    966  N   GLN X  61      57.605  54.534  38.132  0.00  0.00            
ATOM    967  H   GLN X  61      56.844  53.933  38.415  0.00  0.00            
ATOM    968  CA  GLN X  61      58.784  53.930  37.532  0.00  0.00            
ATOM    969  HA  GLN X  61      58.601  52.854  37.465  0.00  0.00            
ATOM    970  CB  GLN X  61      58.943  54.512  36.130  0.00  0.00            
ATOM    971  HB1 GLN X  61      59.069  55.584  36.257  0.00  0.00            
ATOM    972  HB2 GLN X  61      59.764  54.094  35.554  0.00  0.00            
ATOM    973  CG  GLN X  61      57.694  54.316  35.265  0.00  0.00            
ATOM    974  HG1 GLN X  61      56.838  54.862  35.649  0.00  0.00            
ATOM    975  HG2 GLN X  61      57.713  54.879  34.336  0.00  0.00            
ATOM    976  CD  GLN X  61      57.341  52.904  34.844  0.00  0.00            
ATOM    977  OE1 GLN X  61      57.931  51.882  35.180  0.00  0.00            
ATOM    978  NE2 GLN X  61      56.330  52.721  33.980  0.00  0.00            
ATOM    979 HE21 GLN X  61      56.084  51.778  33.738  0.00  0.00            
ATOM    980 HE22 GLN X  61      56.034  53.533  33.454  0.00  0.00            
ATOM    981  C   GLN X  61      60.042  54.091  38.367  0.00  0.00            
ATOM    982  O   GLN X  61      61.124  54.335  37.850  0.00  0.00            
ATOM    983  N   ILE X  62      59.975  53.792  39.669  0.00  0.00            
ATOM    984  H   ILE X  62      59.104  53.423  40.043  0.00  0.00            
ATOM    985  CA  ILE X  62      61.083  53.695  40.598  0.00  0.00            
ATOM    986  HA  ILE X  62      61.855  54.268  40.084  0.00  0.00            
ATOM    987  CB  ILE X  62      60.684  54.248  41.957  0.00  0.00            
ATOM    988  HB  ILE X  62      59.890  53.614  42.369  0.00  0.00            
ATOM    989  CG2 ILE X  62      61.730  54.192  43.068  0.00  0.00            
ATOM    990 HG21 ILE X  62      61.304  54.455  44.037  0.00  0.00            
ATOM    991 HG22 ILE X  62      62.046  53.150  43.121  0.00  0.00            
ATOM    992 HG23 ILE X  62      62.582  54.801  42.757  0.00  0.00            
ATOM    993  CG1 ILE X  62      59.953  55.575  41.808  0.00  0.00            
ATOM    994 HG11 ILE X  62      58.981  55.439  41.337  0.00  0.00            
ATOM    995 HG12 ILE X  62      59.824  55.961  42.832  0.00  0.00            
ATOM    996  CD  ILE X  62      60.678  56.735  41.149  0.00  0.00            
ATOM    997  HD1 ILE X  62      60.174  57.687  41.330  0.00  0.00            
ATOM    998  HD2 ILE X  62      61.673  56.751  41.595  0.00  0.00            
ATOM    999  HD3 ILE X  62      60.906  56.546  40.105  0.00  0.00            
ATOM   1000  C   ILE X  62      61.481  52.217  40.559  0.00  0.00            
ATOM   1001  O   ILE X  62      60.561  51.404  40.650  0.00  0.00            
ATOM   1002  N   PRO X  63      62.779  51.927  40.487  0.00  0.00            
ATOM   1003  CD  PRO X  63      63.858  52.782  40.050  0.00  0.00            
ATOM   1004  HD1 PRO X  63      64.112  53.620  40.700  0.00  0.00            
ATOM   1005  HD2 PRO X  63      63.547  53.160  39.073  0.00  0.00            
ATOM   1006  CG  PRO X  63      65.107  51.909  39.953  0.00  0.00            
ATOM   1007  HG1 PRO X  63      65.750  51.895  40.833  0.00  0.00            
ATOM   1008  HG2 PRO X  63      65.627  52.132  39.017  0.00  0.00            
ATOM   1009  CB  PRO X  63      64.530  50.500  39.850  0.00  0.00            
ATOM   1010  HB1 PRO X  63      65.135  49.692  40.252  0.00  0.00            
ATOM   1011  HB2 PRO X  63      64.264  50.265  38.822  0.00  0.00            
ATOM   1012  CA  PRO X  63      63.293  50.596  40.754  0.00  0.00            
ATOM   1013  HA  PRO X  63      62.669  49.787  40.379  0.00  0.00            
ATOM   1014  C   PRO X  63      63.503  50.324  42.233  0.00  0.00            
ATOM   1015  O   PRO X  63      64.151  51.019  43.012  0.00  0.00            
ATOM   1016  N   VAL X  64      62.827  49.245  42.627  0.00  0.00            
ATOM   1017  H   VAL X  64      62.339  48.805  41.856  0.00  0.00            
ATOM   1018  CA  VAL X  64      62.569  48.764  43.974  0.00  0.00            
ATOM   1019  HA  VAL X  64      63.140  49.328  44.718  0.00  0.00            
ATOM   1020  CB  VAL X  64      61.121  49.037  44.376  0.00  0.00            
ATOM   1021  HB  VAL X  64      60.469  48.314  43.884  0.00  0.00            
ATOM   1022  CG1 VAL X  64      60.854  48.845  45.862  0.00  0.00            
ATOM   1023 HG11 VAL X  64      61.368  49.627  46.420  0.00  0.00            
ATOM   1024 HG12 VAL X  64      59.803  48.960  46.152  0.00  0.00            
ATOM   1025 HG13 VAL X  64      61.236  47.896  46.231  0.00  0.00            
ATOM   1026  CG2 VAL X  64      60.685  50.493  44.208  0.00  0.00            
ATOM   1027 HG21 VAL X  64      61.449  51.155  44.621  0.00  0.00            
ATOM   1028 HG22 VAL X  64      60.614  50.861  43.192  0.00  0.00            
ATOM   1029 HG23 VAL X  64      59.712  50.746  44.607  0.00  0.00            
ATOM   1030  C   VAL X  64      62.904  47.282  44.164  0.00  0.00            
ATOM   1031  O   VAL X  64      62.396  46.470  43.409  0.00  0.00            
ATOM   1032  N   GLU X  65      63.830  46.945  45.059  0.00  0.00            
ATOM   1033  H   GLU X  65      64.300  47.675  45.594  0.00  0.00            
ATOM   1034  CA  GLU X  65      64.223  45.573  45.251  0.00  0.00            
ATOM   1035  HA  GLU X  65      63.781  44.895  44.523  0.00  0.00            
ATOM   1036  CB  GLU X  65      65.741  45.444  45.106  0.00  0.00            
ATOM   1037  HB1 GLU X  65      65.940  45.813  44.104  0.00  0.00            
ATOM   1038  HB2 GLU X  65      66.240  46.074  45.843  0.00  0.00            
ATOM   1039  CG  GLU X  65      66.214  44.009  45.291  0.00  0.00            
ATOM   1040  HG1 GLU X  65      65.878  43.654  46.271  0.00  0.00            
ATOM   1041  HG2 GLU X  65      65.642  43.393  44.607  0.00  0.00            
ATOM   1042  CD  GLU X  65      67.731  44.052  45.149  0.00  0.00            
ATOM   1043  OE1 GLU X  65      68.419  43.942  44.107  0.00  0.00            
ATOM   1044  OE2 GLU X  65      68.327  44.427  46.179  0.00  0.00            
ATOM   1045  C   GLU X  65      63.710  45.088  46.601  0.00  0.00            
ATOM   1046  O   GLU X  65      63.888  45.836  47.567  0.00  0.00            
ATOM   1047  N   ILE X  66      63.199  43.868  46.741  0.00  0.00            
ATOM   1048  H   ILE X  66      63.236  43.193  45.976  0.00  0.00            
ATOM   1049  CA  ILE X  66      62.746  43.267  47.971  0.00  0.00            
ATOM   1050  HA  ILE X  66      63.060  43.859  48.840  0.00  0.00            
ATOM   1051  CB  ILE X  66      61.227  43.089  48.066  0.00  0.00            
ATOM   1052  HB  ILE X  66      60.884  42.429  47.276  0.00  0.00            
ATOM   1053  CG2 ILE X  66      60.761  42.418  49.350  0.00  0.00            
ATOM   1054 HG21 ILE X  66      61.207  42.912  50.211  0.00  0.00            
ATOM   1055 HG22 ILE X  66      59.675  42.347  49.419  0.00  0.00            
ATOM   1056 HG23 ILE X  66      61.193  41.423  49.446  0.00  0.00            
ATOM   1057  CG1 ILE X  66      60.570  44.456  47.943  0.00  0.00            
ATOM   1058 HG11 ILE X  66      59.628  44.461  48.496  0.00  0.00            
ATOM   1059 HG12 ILE X  66      61.182  45.291  48.308  0.00  0.00            
ATOM   1060  CD  ILE X  66      60.217  44.650  46.474  0.00  0.00            
ATOM   1061  HD1 ILE X  66      61.011  44.275  45.838  0.00  0.00            
ATOM   1062  HD2 ILE X  66      59.354  44.016  46.256  0.00  0.00            
ATOM   1063  HD3 ILE X  66      59.992  45.683  46.238  0.00  0.00            
ATOM   1064  C   ILE X  66      63.413  41.903  48.081  0.00  0.00            
ATOM   1065  O   ILE X  66      63.229  41.094  47.176  0.00  0.00            
ATOM   1066  N   CYS X  67      64.227  41.740  49.136  0.00  0.00            
ATOM   1067  H   CYS X  67      64.097  42.398  49.889  0.00  0.00            
ATOM   1068  CA  CYS X  67      65.020  40.577  49.469  0.00  0.00            
ATOM   1069  HA  CYS X  67      65.845  40.971  50.061  0.00  0.00            
ATOM   1070  CB  CYS X  67      64.287  39.596  50.373  0.00  0.00            
ATOM   1071  HB1 CYS X  67      63.378  39.272  49.861  0.00  0.00            
ATOM   1072  HB2 CYS X  67      64.883  38.693  50.516  0.00  0.00            
ATOM   1073  SG  CYS X  67      63.937  40.265  52.020  0.00  0.00            
ATOM   1074  HG  CYS X  67      63.571  41.450  51.536  0.00  0.00            
ATOM   1075  C   CYS X  67      65.747  40.008  48.255  0.00  0.00            
ATOM   1076  O   CYS X  67      65.719  38.803  48.009  0.00  0.00            
ATOM   1077  N   GLY X  68      66.427  40.899  47.524  0.00  0.00            
ATOM   1078  H   GLY X  68      66.378  41.884  47.744  0.00  0.00            
ATOM   1079  CA  GLY X  68      67.172  40.546  46.344  0.00  0.00            
ATOM   1080  HA1 GLY X  68      67.950  41.296  46.186  0.00  0.00            
ATOM   1081  HA2 GLY X  68      67.761  39.656  46.571  0.00  0.00            
ATOM   1082  C   GLY X  68      66.356  40.274  45.085  0.00  0.00            
ATOM   1083  O   GLY X  68      66.980  40.135  44.033  0.00  0.00            
ATOM   1084  N   HID X  69      65.028  40.211  45.142  0.00  0.00            
ATOM   1085  H   HID X  69      64.628  40.498  46.027  0.00  0.00            
ATOM   1086  CA  HID X  69      64.133  40.153  43.998  0.00  0.00            
ATOM   1087  HA  HID X  69      64.667  39.615  43.217  0.00  0.00            
ATOM   1088  CB  HID X  69      62.866  39.353  44.255  0.00  0.00            
ATOM   1089  HB1 HID X  69      62.201  39.884  44.940  0.00  0.00            
ATOM   1090  HB2 HID X  69      62.270  39.293  43.348  0.00  0.00            
ATOM   1091  CG  HID X  69      63.112  37.895  44.553  0.00  0.00            
ATOM   1092  ND1 HID X  69      62.793  36.740  43.852  0.00  0.00            
ATOM   1093  HD1 HID X  69      62.465  36.724  42.902  0.00  0.00            
ATOM   1094  CE1 HID X  69      63.165  35.687  44.602  0.00  0.00            
ATOM   1095  HE1 HID X  69      62.757  34.713  44.381  0.00  0.00            
ATOM   1096  NE2 HID X  69      63.781  36.076  45.729  0.00  0.00            
ATOM   1097  CD2 HID X  69      63.698  37.472  45.715  0.00  0.00            
ATOM   1098  HD2 HID X  69      64.090  38.131  46.470  0.00  0.00            
ATOM   1099  C   HID X  69      63.765  41.538  43.493  0.00  0.00            
ATOM   1100  O   HID X  69      63.367  42.442  44.226  0.00  0.00            
ATOM   1101  N   LYS X  70      63.909  41.848  42.199  0.00  0.00            
ATOM   1102  H   LYS X  70      64.113  41.067  41.595  0.00  0.00            
ATOM   1103  CA  LYS X  70      63.964  43.172  41.616  0.00  0.00            
ATOM   1104  HA  LYS X  70      64.169  43.861  42.444  0.00  0.00            
ATOM   1105  CB  LYS X  70      65.204  43.368  40.753  0.00  0.00            
ATOM   1106  HB1 LYS X  70      65.072  42.704  39.890  0.00  0.00            
ATOM   1107  HB2 LYS X  70      65.082  44.390  40.393  0.00  0.00            
ATOM   1108  CG  LYS X  70      66.488  43.202  41.553  0.00  0.00            
ATOM   1109  HG1 LYS X  70      66.676  44.194  41.975  0.00  0.00            
ATOM   1110  HG2 LYS X  70      66.369  42.470  42.341  0.00  0.00            
ATOM   1111  CD  LYS X  70      67.583  42.782  40.580  0.00  0.00            
ATOM   1112  HD1 LYS X  70      67.408  41.765  40.220  0.00  0.00            
ATOM   1113  HD2 LYS X  70      67.625  43.525  39.783  0.00  0.00            
ATOM   1114  CE  LYS X  70      68.942  42.677  41.268  0.00  0.00            
ATOM   1115  HE1 LYS X  70      69.618  42.231  40.538  0.00  0.00            
ATOM   1116  HE2 LYS X  70      69.293  43.655  41.579  0.00  0.00            
ATOM   1117  NZ  LYS X  70      68.986  41.893  42.517  0.00  0.00            
ATOM   1118  HZ1 LYS X  70      69.972  41.663  42.552  0.00  0.00            
ATOM   1119  HZ2 LYS X  70      68.843  42.547  43.274  0.00  0.00            
ATOM   1120  HZ3 LYS X  70      68.305  41.151  42.529  0.00  0.00            
ATOM   1121  C   LYS X  70      62.602  43.389  40.960  0.00  0.00            
ATOM   1122  O   LYS X  70      62.047  42.554  40.252  0.00  0.00            
ATOM   1123  N   ALA X  71      62.050  44.586  41.170  0.00  0.00            
ATOM   1124  H   ALA X  71      62.475  45.264  41.777  0.00  0.00            
ATOM   1125  CA  ALA X  71      60.827  45.095  40.587  0.00  0.00            
ATOM   1126  HA  ALA X  71      60.597  44.517  39.701  0.00  0.00            
ATOM   1127  CB  ALA X  71      59.678  44.886  41.571  0.00  0.00            
ATOM   1128  HB1 ALA X  71      60.091  45.370  42.465  0.00  0.00            
ATOM   1129  HB2 ALA X  71      58.723  45.226  41.178  0.00  0.00            
ATOM   1130  HB3 ALA X  71      59.548  43.816  41.760  0.00  0.00            
ATOM   1131  C   ALA X  71      60.977  46.581  40.283  0.00  0.00            
ATOM   1132  O   ALA X  71      61.961  47.219  40.654  0.00  0.00            
ATOM   1133  N   ILE X  72      59.887  47.060  39.695  0.00  0.00            
ATOM   1134  H   ILE X  72      59.117  46.471  39.381  0.00  0.00            
ATOM   1135  CA  ILE X  72      59.743  48.439  39.271  0.00  0.00            
ATOM   1136  HA  ILE X  72      60.243  49.076  39.995  0.00  0.00            
ATOM   1137  CB  ILE X  72      60.454  48.677  37.941  0.00  0.00            
ATOM   1138  HB  ILE X  72      61.467  48.377  38.197  0.00  0.00            
ATOM   1139  CG2 ILE X  72      59.970  47.743  36.835  0.00  0.00            
ATOM   1140 HG21 ILE X  72      59.033  48.058  36.376  0.00  0.00            
ATOM   1141 HG22 ILE X  72      60.787  47.643  36.119  0.00  0.00            
ATOM   1142 HG23 ILE X  72      59.841  46.727  37.196  0.00  0.00            
ATOM   1143  CG1 ILE X  72      60.587  50.148  37.550  0.00  0.00            
ATOM   1144 HG11 ILE X  72      59.582  50.535  37.429  0.00  0.00            
ATOM   1145 HG12 ILE X  72      60.942  50.746  38.385  0.00  0.00            
ATOM   1146  CD  ILE X  72      61.421  50.429  36.304  0.00  0.00            
ATOM   1147  HD1 ILE X  72      60.909  50.061  35.417  0.00  0.00            
ATOM   1148  HD2 ILE X  72      61.460  51.521  36.214  0.00  0.00            
ATOM   1149  HD3 ILE X  72      62.435  50.045  36.412  0.00  0.00            
ATOM   1150  C   ILE X  72      58.260  48.809  39.315  0.00  0.00            
ATOM   1151  O   ILE X  72      57.380  48.129  38.792  0.00  0.00            
ATOM   1152  N   GLY X  73      57.925  49.963  39.896  0.00  0.00            
ATOM   1153  H   GLY X  73      58.662  50.564  40.239  0.00  0.00            
ATOM   1154  CA  GLY X  73      56.580  50.491  39.924  0.00  0.00            
ATOM   1155  HA1 GLY X  73      56.363  50.668  38.867  0.00  0.00            
ATOM   1156  HA2 GLY X  73      55.816  49.838  40.360  0.00  0.00            
ATOM   1157  C   GLY X  73      56.398  51.890  40.505  0.00  0.00            
ATOM   1158  O   GLY X  73      57.274  52.742  40.486  0.00  0.00            
ATOM   1159  N   THR X  74      55.235  52.053  41.138  0.00  0.00            
ATOM   1160  H   THR X  74      54.679  51.219  41.197  0.00  0.00            
ATOM   1161  CA  THR X  74      54.691  53.301  41.656  0.00  0.00            
ATOM   1162  HA  THR X  74      55.424  54.019  41.284  0.00  0.00            
ATOM   1163  CB  THR X  74      53.358  53.601  40.981  0.00  0.00            
ATOM   1164  HB  THR X  74      52.825  52.648  41.015  0.00  0.00            
ATOM   1165  CG2 THR X  74      52.473  54.706  41.553  0.00  0.00            
ATOM   1166 HG21 THR X  74      52.990  55.660  41.398  0.00  0.00            
ATOM   1167 HG22 THR X  74      51.516  54.709  41.030  0.00  0.00            
ATOM   1168 HG23 THR X  74      52.315  54.576  42.632  0.00  0.00            
ATOM   1169  OG1 THR X  74      53.582  54.012  39.652  0.00  0.00            
ATOM   1170  HG1 THR X  74      53.377  54.941  39.536  0.00  0.00            
ATOM   1171  C   THR X  74      54.654  53.290  43.168  0.00  0.00            
ATOM   1172  O   THR X  74      54.287  52.295  43.797  0.00  0.00            
ATOM   1173  N   VAL X  75      55.255  54.340  43.734  0.00  0.00            
ATOM   1174  H   VAL X  75      55.613  55.147  43.244  0.00  0.00            
ATOM   1175  CA  VAL X  75      55.345  54.490  45.180  0.00  0.00            
ATOM   1176  HA  VAL X  75      54.779  53.649  45.600  0.00  0.00            
ATOM   1177  CB  VAL X  75      56.758  54.424  45.763  0.00  0.00            
ATOM   1178  HB  VAL X  75      56.592  54.433  46.840  0.00  0.00            
ATOM   1179  CG1 VAL X  75      57.403  53.107  45.339  0.00  0.00            
ATOM   1180 HG11 VAL X  75      58.299  52.771  45.864  0.00  0.00            
ATOM   1181 HG12 VAL X  75      56.674  52.306  45.477  0.00  0.00            
ATOM   1182 HG13 VAL X  75      57.585  53.081  44.270  0.00  0.00            
ATOM   1183  CG2 VAL X  75      57.482  55.706  45.364  0.00  0.00            
ATOM   1184 HG21 VAL X  75      56.938  56.543  45.779  0.00  0.00            
ATOM   1185 HG22 VAL X  75      58.463  55.658  45.842  0.00  0.00            
ATOM   1186 HG23 VAL X  75      57.566  55.908  44.298  0.00  0.00            
ATOM   1187  C   VAL X  75      54.547  55.654  45.741  0.00  0.00            
ATOM   1188  O   VAL X  75      54.466  56.678  45.064  0.00  0.00            
ATOM   1189  N   LEU X  76      54.009  55.509  46.956  0.00  0.00            
ATOM   1190  H   LEU X  76      54.213  54.643  47.411  0.00  0.00            
ATOM   1191  CA  LEU X  76      53.182  56.530  47.572  0.00  0.00            
ATOM   1192  HA  LEU X  76      53.108  57.415  46.940  0.00  0.00            
ATOM   1193  CB  LEU X  76      51.840  55.975  48.034  0.00  0.00            
ATOM   1194  HB1 LEU X  76      51.930  55.208  48.806  0.00  0.00            
ATOM   1195  HB2 LEU X  76      51.255  56.798  48.453  0.00  0.00            
ATOM   1196  CG  LEU X  76      50.963  55.498  46.879  0.00  0.00            
ATOM   1197  HG  LEU X  76      51.314  54.523  46.546  0.00  0.00            
ATOM   1198  CD1 LEU X  76      49.507  55.426  47.290  0.00  0.00            
ATOM   1199 HD11 LEU X  76      48.899  54.953  46.526  0.00  0.00            
ATOM   1200 HD12 LEU X  76      49.406  54.843  48.213  0.00  0.00            
ATOM   1201 HD13 LEU X  76      49.025  56.335  47.658  0.00  0.00            
ATOM   1202  CD2 LEU X  76      50.918  56.514  45.741  0.00  0.00            
ATOM   1203 HD21 LEU X  76      51.839  56.435  45.171  0.00  0.00            
ATOM   1204 HD22 LEU X  76      50.138  56.238  45.029  0.00  0.00            
ATOM   1205 HD23 LEU X  76      50.681  57.527  46.078  0.00  0.00            
ATOM   1206  C   LEU X  76      54.021  57.017  48.738  0.00  0.00            
ATOM   1207  O   LEU X  76      54.060  56.295  49.729  0.00  0.00            
ATOM   1208  N   VAL X  77      54.746  58.130  48.619  0.00  0.00            
ATOM   1209  H   VAL X  77      54.510  58.736  47.835  0.00  0.00            
ATOM   1210  CA  VAL X  77      55.410  58.678  49.787  0.00  0.00            
ATOM   1211  HA  VAL X  77      55.783  57.794  50.309  0.00  0.00            
ATOM   1212  CB  VAL X  77      56.508  59.667  49.424  0.00  0.00            
ATOM   1213  HB  VAL X  77      56.063  60.611  49.095  0.00  0.00            
ATOM   1214  CG1 VAL X  77      57.443  59.940  50.595  0.00  0.00            
ATOM   1215 HG11 VAL X  77      58.365  60.477  50.355  0.00  0.00            
ATOM   1216 HG12 VAL X  77      57.002  60.480  51.422  0.00  0.00            
ATOM   1217 HG13 VAL X  77      57.793  58.972  50.964  0.00  0.00            
ATOM   1218  CG2 VAL X  77      57.307  59.079  48.264  0.00  0.00            
ATOM   1219 HG21 VAL X  77      57.397  57.991  48.347  0.00  0.00            
ATOM   1220 HG22 VAL X  77      56.767  59.306  47.341  0.00  0.00            
ATOM   1221 HG23 VAL X  77      58.247  59.607  48.115  0.00  0.00            
ATOM   1222  C   VAL X  77      54.486  59.342  50.787  0.00  0.00            
ATOM   1223  O   VAL X  77      53.624  60.108  50.371  0.00  0.00            
ATOM   1224  N   GLY X  78      54.474  58.882  52.048  0.00  0.00            
ATOM   1225  H   GLY X  78      55.133  58.158  52.299  0.00  0.00            
ATOM   1226  CA  GLY X  78      53.527  59.441  52.993  0.00  0.00            
ATOM   1227  HA1 GLY X  78      53.115  60.365  52.604  0.00  0.00            
ATOM   1228  HA2 GLY X  78      52.703  58.732  52.866  0.00  0.00            
ATOM   1229  C   GLY X  78      53.956  59.503  54.453  0.00  0.00            
ATOM   1230  O   GLY X  78      55.110  59.304  54.834  0.00  0.00            
ATOM   1231  N   PRO X  79      53.022  59.850  55.344  0.00  0.00            
ATOM   1232  CD  PRO X  79      51.696  60.289  54.966  0.00  0.00            
ATOM   1233  HD1 PRO X  79      51.057  59.505  54.572  0.00  0.00            
ATOM   1234  HD2 PRO X  79      51.785  61.094  54.232  0.00  0.00            
ATOM   1235  CG  PRO X  79      51.047  60.906  56.204  0.00  0.00            
ATOM   1236  HG1 PRO X  79      50.431  60.207  56.780  0.00  0.00            
ATOM   1237  HG2 PRO X  79      50.526  61.833  55.984  0.00  0.00            
ATOM   1238  CB  PRO X  79      52.277  61.378  56.960  0.00  0.00            
ATOM   1239  HB1 PRO X  79      51.977  61.453  58.007  0.00  0.00            
ATOM   1240  HB2 PRO X  79      52.786  62.244  56.534  0.00  0.00            
ATOM   1241  CA  PRO X  79      53.280  60.264  56.711  0.00  0.00            
ATOM   1242  HA  PRO X  79      54.261  60.713  56.862  0.00  0.00            
ATOM   1243  C   PRO X  79      53.133  59.092  57.682  0.00  0.00            
ATOM   1244  O   PRO X  79      53.586  59.263  58.808  0.00  0.00            
ATOM   1245  N   THR X  80      52.570  57.945  57.295  0.00  0.00            
ATOM   1246  H   THR X  80      52.260  57.928  56.329  0.00  0.00            
ATOM   1247  CA  THR X  80      52.354  56.764  58.098  0.00  0.00            
ATOM   1248  HA  THR X  80      51.919  56.987  59.074  0.00  0.00            
ATOM   1249  CB  THR X  80      51.180  55.955  57.551  0.00  0.00            
ATOM   1250  HB  THR X  80      51.476  55.633  56.554  0.00  0.00            
ATOM   1251  CG2 THR X  80      50.857  54.640  58.255  0.00  0.00            
ATOM   1252 HG21 THR X  80      51.690  53.956  58.176  0.00  0.00            
ATOM   1253 HG22 THR X  80      50.470  54.879  59.246  0.00  0.00            
ATOM   1254 HG23 THR X  80      50.035  54.225  57.675  0.00  0.00            
ATOM   1255  OG1 THR X  80      50.035  56.764  57.404  0.00  0.00            
ATOM   1256  HG1 THR X  80      49.701  56.524  56.544  0.00  0.00            
ATOM   1257  C   THR X  80      53.587  55.888  58.279  0.00  0.00            
ATOM   1258  O   THR X  80      54.149  55.520  57.239  0.00  0.00            
ATOM   1259  N   PRO X  81      54.035  55.424  59.441  0.00  0.00            
ATOM   1260  CD  PRO X  81      53.595  55.806  60.768  0.00  0.00            
ATOM   1261  HD1 PRO X  81      52.521  55.672  60.883  0.00  0.00            
ATOM   1262  HD2 PRO X  81      53.894  56.846  60.868  0.00  0.00            
ATOM   1263  CG  PRO X  81      54.362  54.917  61.739  0.00  0.00            
ATOM   1264  HG1 PRO X  81      53.917  53.926  61.740  0.00  0.00            
ATOM   1265  HG2 PRO X  81      54.425  55.300  62.749  0.00  0.00            
ATOM   1266  CB  PRO X  81      55.705  54.739  61.023  0.00  0.00            
ATOM   1267  HB1 PRO X  81      56.171  53.833  61.404  0.00  0.00            
ATOM   1268  HB2 PRO X  81      56.279  55.642  61.224  0.00  0.00            
ATOM   1269  CA  PRO X  81      55.264  54.650  59.569  0.00  0.00            
ATOM   1270  HA  PRO X  81      56.012  55.087  58.920  0.00  0.00            
ATOM   1271  C   PRO X  81      55.185  53.231  59.009  0.00  0.00            
ATOM   1272  O   PRO X  81      54.055  52.763  58.904  0.00  0.00            
ATOM   1273  N   VAL X  82      56.314  52.577  58.745  0.00  0.00            
ATOM   1274  H   VAL X  82      57.082  53.215  58.892  0.00  0.00            
ATOM   1275  CA  VAL X  82      56.488  51.330  58.033  0.00  0.00            
ATOM   1276  HA  VAL X  82      57.575  51.238  57.992  0.00  0.00            
ATOM   1277  CB  VAL X  82      55.961  50.088  58.737  0.00  0.00            
ATOM   1278  HB  VAL X  82      54.915  49.907  58.491  0.00  0.00            
ATOM   1279  CG1 VAL X  82      56.736  48.858  58.274  0.00  0.00            
ATOM   1280 HG11 VAL X  82      56.690  48.644  57.200  0.00  0.00            
ATOM   1281 HG12 VAL X  82      57.707  48.830  58.765  0.00  0.00            
ATOM   1282 HG13 VAL X  82      56.288  47.967  58.716  0.00  0.00            
ATOM   1283  CG2 VAL X  82      56.105  50.152  60.257  0.00  0.00            
ATOM   1284 HG21 VAL X  82      56.135  49.138  60.653  0.00  0.00            
ATOM   1285 HG22 VAL X  82      57.120  50.516  60.449  0.00  0.00            
ATOM   1286 HG23 VAL X  82      55.304  50.725  60.716  0.00  0.00            
ATOM   1287  C   VAL X  82      56.232  51.310  56.527  0.00  0.00            
ATOM   1288  O   VAL X  82      55.194  51.778  56.082  0.00  0.00            
ATOM   1289  N   ASN X  83      57.172  50.832  55.712  0.00  0.00            
ATOM   1290  H   ASN X  83      58.062  50.582  56.114  0.00  0.00            
ATOM   1291  CA  ASN X  83      56.897  50.695  54.288  0.00  0.00            
ATOM   1292  HA  ASN X  83      56.391  51.626  54.021  0.00  0.00            
ATOM   1293  CB  ASN X  83      58.131  50.628  53.402  0.00  0.00            
ATOM   1294  HB1 ASN X  83      58.577  49.637  53.547  0.00  0.00            
ATOM   1295  HB2 ASN X  83      57.795  50.571  52.365  0.00  0.00            
ATOM   1296  CG  ASN X  83      59.138  51.720  53.684  0.00  0.00            
ATOM   1297  OD1 ASN X  83      58.893  52.928  53.655  0.00  0.00            
ATOM   1298  ND2 ASN X  83      60.389  51.366  53.991  0.00  0.00            
ATOM   1299 HD21 ASN X  83      61.040  52.071  54.275  0.00  0.00            
ATOM   1300 HD22 ASN X  83      60.657  50.414  54.226  0.00  0.00            
ATOM   1301  C   ASN X  83      55.915  49.552  54.077  0.00  0.00            
ATOM   1302  O   ASN X  83      56.069  48.514  54.702  0.00  0.00            
ATOM   1303  N   ILE X  84      54.931  49.608  53.178  0.00  0.00            
ATOM   1304  H   ILE X  84      54.974  50.444  52.612  0.00  0.00            
ATOM   1305  CA  ILE X  84      53.954  48.629  52.770  0.00  0.00            
ATOM   1306  HA  ILE X  84      54.115  47.674  53.289  0.00  0.00            
ATOM   1307  CB  ILE X  84      52.520  49.099  52.988  0.00  0.00            
ATOM   1308  HB  ILE X  84      52.232  49.958  52.392  0.00  0.00            
ATOM   1309  CG2 ILE X  84      51.500  48.103  52.437  0.00  0.00            
ATOM   1310 HG21 ILE X  84      50.435  48.264  52.611  0.00  0.00            
ATOM   1311 HG22 ILE X  84      51.590  48.017  51.360  0.00  0.00            
ATOM   1312 HG23 ILE X  84      51.739  47.099  52.813  0.00  0.00            
ATOM   1313  CG1 ILE X  84      52.181  49.344  54.458  0.00  0.00            
ATOM   1314 HG11 ILE X  84      52.846  50.123  54.835  0.00  0.00            
ATOM   1315 HG12 ILE X  84      51.205  49.847  54.536  0.00  0.00            
ATOM   1316  CD  ILE X  84      52.086  48.100  55.327  0.00  0.00            
ATOM   1317  HD1 ILE X  84      51.769  48.355  56.338  0.00  0.00            
ATOM   1318  HD2 ILE X  84      51.375  47.359  54.970  0.00  0.00            
ATOM   1319  HD3 ILE X  84      53.078  47.648  55.301  0.00  0.00            
ATOM   1320  C   ILE X  84      54.216  48.320  51.310  0.00  0.00            
ATOM   1321  O   ILE X  84      53.864  49.162  50.482  0.00  0.00            
ATOM   1322  N   ILE X  85      54.930  47.235  50.996  0.00  0.00            
ATOM   1323  H   ILE X  85      55.139  46.560  51.722  0.00  0.00            
ATOM   1324  CA  ILE X  85      54.964  46.680  49.662  0.00  0.00            
ATOM   1325  HA  ILE X  85      55.142  47.500  48.973  0.00  0.00            
ATOM   1326  CB  ILE X  85      56.152  45.741  49.506  0.00  0.00            
ATOM   1327  HB  ILE X  85      55.897  44.933  50.186  0.00  0.00            
ATOM   1328  CG2 ILE X  85      56.310  45.115  48.122  0.00  0.00            
ATOM   1329 HG21 ILE X  85      56.317  45.809  47.288  0.00  0.00            
ATOM   1330 HG22 ILE X  85      57.245  44.562  48.083  0.00  0.00            
ATOM   1331 HG23 ILE X  85      55.556  44.397  47.776  0.00  0.00            
ATOM   1332  CG1 ILE X  85      57.522  46.285  49.909  0.00  0.00            
ATOM   1333 HG11 ILE X  85      57.499  46.550  50.967  0.00  0.00            
ATOM   1334 HG12 ILE X  85      58.148  45.390  49.821  0.00  0.00            
ATOM   1335  CD  ILE X  85      58.088  47.449  49.108  0.00  0.00            
ATOM   1336  HD1 ILE X  85      58.024  47.148  48.058  0.00  0.00            
ATOM   1337  HD2 ILE X  85      57.517  48.343  49.336  0.00  0.00            
ATOM   1338  HD3 ILE X  85      59.110  47.661  49.430  0.00  0.00            
ATOM   1339  C   ILE X  85      53.692  45.909  49.350  0.00  0.00            
ATOM   1340  O   ILE X  85      53.369  44.853  49.910  0.00  0.00            
ATOM   1341  N   GLY X  86      52.961  46.587  48.465  0.00  0.00            
ATOM   1342  H   GLY X  86      53.285  47.490  48.153  0.00  0.00            
ATOM   1343  CA  GLY X  86      51.618  46.319  47.993  0.00  0.00            
ATOM   1344  HA1 GLY X  86      51.052  45.751  48.728  0.00  0.00            
ATOM   1345  HA2 GLY X  86      51.162  47.306  47.862  0.00  0.00            
ATOM   1346  C   GLY X  86      51.545  45.498  46.709  0.00  0.00            
ATOM   1347  O   GLY X  86      52.591  45.401  46.073  0.00  0.00            
ATOM   1348  N   ARG X  87      50.360  44.987  46.374  0.00  0.00            
ATOM   1349  H   ARG X  87      49.619  45.335  46.956  0.00  0.00            
ATOM   1350  CA  ARG X  87      50.064  44.204  45.185  0.00  0.00            
ATOM   1351  HA  ARG X  87      50.438  43.209  45.425  0.00  0.00            
ATOM   1352  CB  ARG X  87      48.548  44.131  45.057  0.00  0.00            
ATOM   1353  HB1 ARG X  87      48.096  45.118  45.041  0.00  0.00            
ATOM   1354  HB2 ARG X  87      48.318  43.753  44.066  0.00  0.00            
ATOM   1355  CG  ARG X  87      47.782  43.283  46.062  0.00  0.00            
ATOM   1356  HG1 ARG X  87      48.406  42.397  46.236  0.00  0.00            
ATOM   1357  HG2 ARG X  87      47.738  43.911  46.950  0.00  0.00            
ATOM   1358  CD  ARG X  87      46.366  42.865  45.670  0.00  0.00            
ATOM   1359  HD1 ARG X  87      46.466  42.004  45.001  0.00  0.00            
ATOM   1360  HD2 ARG X  87      45.931  42.446  46.570  0.00  0.00            
ATOM   1361  NE  ARG X  87      45.539  43.932  45.116  0.00  0.00            
ATOM   1362  HE  ARG X  87      45.569  44.050  44.108  0.00  0.00            
ATOM   1363  CZ  ARG X  87      44.766  44.836  45.729  0.00  0.00            
ATOM   1364  NH1 ARG X  87      44.124  45.777  45.019  0.00  0.00            
ATOM   1365 HH11 ARG X  87      44.260  45.871  44.024  0.00  0.00            
ATOM   1366 HH12 ARG X  87      43.551  46.463  45.503  0.00  0.00            
ATOM   1367  NH2 ARG X  87      44.538  44.879  47.052  0.00  0.00            
ATOM   1368 HH21 ARG X  87      44.972  44.233  47.687  0.00  0.00            
ATOM   1369 HH22 ARG X  87      43.977  45.635  47.429  0.00  0.00            
ATOM   1370  C   ARG X  87      50.739  44.661  43.894  0.00  0.00            
ATOM   1371  O   ARG X  87      51.051  43.824  43.044  0.00  0.00            
ATOM   1372  N   ASN X  88      51.045  45.955  43.797  0.00  0.00            
ATOM   1373  H   ASN X  88      50.698  46.607  44.478  0.00  0.00            
ATOM   1374  CA  ASN X  88      51.784  46.518  42.685  0.00  0.00            
ATOM   1375  HA  ASN X  88      51.321  46.122  41.775  0.00  0.00            
ATOM   1376  CB  ASN X  88      51.598  48.019  42.491  0.00  0.00            
ATOM   1377  HB1 ASN X  88      51.898  48.317  41.487  0.00  0.00            
ATOM   1378  HB2 ASN X  88      50.546  48.302  42.500  0.00  0.00            
ATOM   1379  CG  ASN X  88      52.358  48.896  43.479  0.00  0.00            
ATOM   1380  OD1 ASN X  88      52.824  48.489  44.539  0.00  0.00            
ATOM   1381  ND2 ASN X  88      52.732  50.120  43.095  0.00  0.00            
ATOM   1382 HD21 ASN X  88      53.338  50.723  43.614  0.00  0.00            
ATOM   1383 HD22 ASN X  88      52.292  50.478  42.253  0.00  0.00            
ATOM   1384  C   ASN X  88      53.248  46.118  42.534  0.00  0.00            
ATOM   1385  O   ASN X  88      53.747  46.056  41.416  0.00  0.00            
ATOM   1386  N   LEU X  89      53.922  45.759  43.632  0.00  0.00            
ATOM   1387  H   LEU X  89      53.440  45.734  44.524  0.00  0.00            
ATOM   1388  CA  LEU X  89      55.280  45.259  43.692  0.00  0.00            
ATOM   1389  HA  LEU X  89      55.688  45.265  42.677  0.00  0.00            
ATOM   1390  CB  LEU X  89      56.026  46.286  44.531  0.00  0.00            
ATOM   1391  HB1 LEU X  89      55.469  46.579  45.420  0.00  0.00            
ATOM   1392  HB2 LEU X  89      56.909  45.764  44.881  0.00  0.00            
ATOM   1393  CG  LEU X  89      56.360  47.590  43.804  0.00  0.00            
ATOM   1394  HG  LEU X  89      55.467  47.994  43.333  0.00  0.00            
ATOM   1395  CD1 LEU X  89      57.003  48.576  44.784  0.00  0.00            
ATOM   1396 HD11 LEU X  89      57.569  49.325  44.228  0.00  0.00            
ATOM   1397 HD12 LEU X  89      56.181  48.964  45.374  0.00  0.00            
ATOM   1398 HD13 LEU X  89      57.711  48.036  45.409  0.00  0.00            
ATOM   1399  CD2 LEU X  89      57.362  47.368  42.680  0.00  0.00            
ATOM   1400 HD21 LEU X  89      57.560  48.301  42.161  0.00  0.00            
ATOM   1401 HD22 LEU X  89      58.203  46.894  43.185  0.00  0.00            
ATOM   1402 HD23 LEU X  89      57.022  46.664  41.904  0.00  0.00            
ATOM   1403  C   LEU X  89      55.339  43.823  44.179  0.00  0.00            
ATOM   1404  O   LEU X  89      56.167  43.058  43.681  0.00  0.00            
ATOM   1405  N   LEU X  90      54.401  43.377  45.022  0.00  0.00            
ATOM   1406  H   LEU X  90      53.803  44.047  45.483  0.00  0.00            
ATOM   1407  CA  LEU X  90      54.381  42.019  45.535  0.00  0.00            
ATOM   1408  HA  LEU X  90      55.328  41.707  45.980  0.00  0.00            
ATOM   1409  CB  LEU X  90      53.342  42.023  46.652  0.00  0.00            
ATOM   1410  HB1 LEU X  90      53.674  42.743  47.408  0.00  0.00            
ATOM   1411  HB2 LEU X  90      52.471  42.389  46.116  0.00  0.00            
ATOM   1412  CG  LEU X  90      52.830  40.718  47.264  0.00  0.00            
ATOM   1413  HG  LEU X  90      52.663  40.004  46.459  0.00  0.00            
ATOM   1414  CD1 LEU X  90      53.916  40.008  48.058  0.00  0.00            
ATOM   1415 HD11 LEU X  90      53.486  39.032  48.284  0.00  0.00            
ATOM   1416 HD12 LEU X  90      54.874  39.950  47.548  0.00  0.00            
ATOM   1417 HD13 LEU X  90      54.112  40.546  48.989  0.00  0.00            
ATOM   1418  CD2 LEU X  90      51.628  40.990  48.170  0.00  0.00            
ATOM   1419 HD21 LEU X  90      51.908  41.799  48.847  0.00  0.00            
ATOM   1420 HD22 LEU X  90      50.762  41.305  47.575  0.00  0.00            
ATOM   1421 HD23 LEU X  90      51.369  40.081  48.715  0.00  0.00            
ATOM   1422  C   LEU X  90      54.017  41.053  44.418  0.00  0.00            
ATOM   1423  O   LEU X  90      54.662  40.008  44.404  0.00  0.00            
ATOM   1424  N   THR X  91      53.223  41.313  43.377  0.00  0.00            
ATOM   1425  H   THR X  91      52.694  42.174  43.419  0.00  0.00            
ATOM   1426  CA  THR X  91      53.020  40.413  42.257  0.00  0.00            
ATOM   1427  HA  THR X  91      53.005  39.398  42.657  0.00  0.00            
ATOM   1428  CB  THR X  91      51.621  40.558  41.651  0.00  0.00            
ATOM   1429  HB  THR X  91      51.413  39.816  40.882  0.00  0.00            
ATOM   1430  CG2 THR X  91      50.625  40.454  42.799  0.00  0.00            
ATOM   1431 HG21 THR X  91      50.672  41.260  43.525  0.00  0.00            
ATOM   1432 HG22 THR X  91      49.604  40.347  42.443  0.00  0.00            
ATOM   1433 HG23 THR X  91      50.870  39.550  43.361  0.00  0.00            
ATOM   1434  OG1 THR X  91      51.398  41.827  41.094  0.00  0.00            
ATOM   1435  HG1 THR X  91      51.477  42.491  41.784  0.00  0.00            
ATOM   1436  C   THR X  91      54.146  40.420  41.238  0.00  0.00            
ATOM   1437  O   THR X  91      53.977  39.934  40.115  0.00  0.00            
ATOM   1438  N   GLN X  92      55.251  41.132  41.470  0.00  0.00            
ATOM   1439  H   GLN X  92      55.358  41.528  42.391  0.00  0.00            
ATOM   1440  CA  GLN X  92      56.487  41.119  40.715  0.00  0.00            
ATOM   1441  HA  GLN X  92      56.248  40.671  39.744  0.00  0.00            
ATOM   1442  CB  GLN X  92      57.037  42.523  40.522  0.00  0.00            
ATOM   1443  HB1 GLN X  92      57.349  42.966  41.471  0.00  0.00            
ATOM   1444  HB2 GLN X  92      57.914  42.459  39.879  0.00  0.00            
ATOM   1445  CG  GLN X  92      56.057  43.562  39.975  0.00  0.00            
ATOM   1446  HG1 GLN X  92      55.532  43.072  39.157  0.00  0.00            
ATOM   1447  HG2 GLN X  92      55.333  43.828  40.759  0.00  0.00            
ATOM   1448  CD  GLN X  92      56.617  44.884  39.473  0.00  0.00            
ATOM   1449  OE1 GLN X  92      57.699  44.829  38.894  0.00  0.00            
ATOM   1450  NE2 GLN X  92      55.919  46.010  39.619  0.00  0.00            
ATOM   1451 HE21 GLN X  92      56.320  46.840  39.209  0.00  0.00            
ATOM   1452 HE22 GLN X  92      54.999  46.005  40.041  0.00  0.00            
ATOM   1453  C   GLN X  92      57.501  40.190  41.355  0.00  0.00            
ATOM   1454  O   GLN X  92      58.279  39.658  40.563  0.00  0.00            
ATOM   1455  N   ILE X  93      57.580  39.865  42.647  0.00  0.00            
ATOM   1456  H   ILE X  93      56.901  40.264  43.278  0.00  0.00            
ATOM   1457  CA  ILE X  93      58.701  39.221  43.297  0.00  0.00            
ATOM   1458  HA  ILE X  93      59.566  39.545  42.710  0.00  0.00            
ATOM   1459  CB  ILE X  93      59.054  39.850  44.633  0.00  0.00            
ATOM   1460  HB  ILE X  93      59.916  39.323  45.054  0.00  0.00            
ATOM   1461  CG2 ILE X  93      59.548  41.280  44.391  0.00  0.00            
ATOM   1462 HG21 ILE X  93      58.727  41.950  44.163  0.00  0.00            
ATOM   1463 HG22 ILE X  93      60.076  41.630  45.286  0.00  0.00            
ATOM   1464 HG23 ILE X  93      60.334  41.288  43.642  0.00  0.00            
ATOM   1465  CG1 ILE X  93      57.964  39.806  45.688  0.00  0.00            
ATOM   1466 HG11 ILE X  93      57.037  40.238  45.307  0.00  0.00            
ATOM   1467 HG12 ILE X  93      57.833  38.759  45.968  0.00  0.00            
ATOM   1468  CD  ILE X  93      58.205  40.483  47.031  0.00  0.00            
ATOM   1469  HD1 ILE X  93      57.452  40.210  47.779  0.00  0.00            
ATOM   1470  HD2 ILE X  93      59.197  40.346  47.464  0.00  0.00            
ATOM   1471  HD3 ILE X  93      58.061  41.548  46.820  0.00  0.00            
ATOM   1472  C   ILE X  93      58.557  37.703  43.214  0.00  0.00            
ATOM   1473  O   ILE X  93      58.864  36.966  44.149  0.00  0.00            
ATOM   1474  N   GLY X  94      58.005  37.260  42.085  0.00  0.00            
ATOM   1475  H   GLY X  94      57.674  37.940  41.416  0.00  0.00            
ATOM   1476  CA  GLY X  94      57.701  35.873  41.814  0.00  0.00            
ATOM   1477  HA1 GLY X  94      57.361  35.786  40.782  0.00  0.00            
ATOM   1478  HA2 GLY X  94      58.628  35.296  41.843  0.00  0.00            
ATOM   1479  C   GLY X  94      56.595  35.169  42.579  0.00  0.00            
ATOM   1480  O   GLY X  94      56.509  33.947  42.561  0.00  0.00            
ATOM   1481  N   CYS X  95      55.756  35.926  43.291  0.00  0.00            
ATOM   1482  H   CYS X  95      55.993  36.908  43.406  0.00  0.00            
ATOM   1483  CA  CYS X  95      54.776  35.407  44.218  0.00  0.00            
ATOM   1484  HA  CYS X  95      55.320  34.724  44.866  0.00  0.00            
ATOM   1485  CB  CYS X  95      54.201  36.485  45.130  0.00  0.00            
ATOM   1486  HB1 CYS X  95      53.745  37.213  44.462  0.00  0.00            
ATOM   1487  HB2 CYS X  95      53.494  36.086  45.868  0.00  0.00            
ATOM   1488  SG  CYS X  95      55.519  37.345  46.017  0.00  0.00            
ATOM   1489  HG  CYS X  95      54.928  38.515  46.316  0.00  0.00            
ATOM   1490  C   CYS X  95      53.709  34.603  43.481  0.00  0.00            
ATOM   1491  O   CYS X  95      53.264  34.949  42.400  0.00  0.00            
ATOM   1492  N   THR X  96      53.242  33.499  44.078  0.00  0.00            
ATOM   1493  H   THR X  96      53.559  33.339  45.030  0.00  0.00            
ATOM   1494  CA  THR X  96      52.269  32.594  43.524  0.00  0.00            
ATOM   1495  HA  THR X  96      51.862  32.932  42.569  0.00  0.00            
ATOM   1496  CB  THR X  96      52.865  31.202  43.301  0.00  0.00            
ATOM   1497  HB  THR X  96      52.053  30.496  43.117  0.00  0.00            
ATOM   1498  CG2 THR X  96      53.880  31.186  42.160  0.00  0.00            
ATOM   1499 HG21 THR X  96      54.658  31.946  42.222  0.00  0.00            
ATOM   1500 HG22 THR X  96      54.337  30.197  42.060  0.00  0.00            
ATOM   1501 HG23 THR X  96      53.395  31.147  41.186  0.00  0.00            
ATOM   1502  OG1 THR X  96      53.523  30.861  44.485  0.00  0.00            
ATOM   1503  HG1 THR X  96      52.848  30.919  45.163  0.00  0.00            
ATOM   1504  C   THR X  96      51.049  32.285  44.383  0.00  0.00            
ATOM   1505  O   THR X  96      51.235  32.114  45.585  0.00  0.00            
ATOM   1506  N   LEU X  97      49.860  32.016  43.834  0.00  0.00            
ATOM   1507  H   LEU X  97      49.712  32.119  42.838  0.00  0.00            
ATOM   1508  CA  LEU X  97      48.746  31.526  44.619  0.00  0.00            
ATOM   1509  HA  LEU X  97      48.778  32.046  45.580  0.00  0.00            
ATOM   1510  CB  LEU X  97      47.390  31.826  43.993  0.00  0.00            
ATOM   1511  HB1 LEU X  97      47.368  31.294  43.051  0.00  0.00            
ATOM   1512  HB2 LEU X  97      46.653  31.348  44.633  0.00  0.00            
ATOM   1513  CG  LEU X  97      46.993  33.294  43.813  0.00  0.00            
ATOM   1514  HG  LEU X  97      47.642  33.742  43.066  0.00  0.00            
ATOM   1515  CD1 LEU X  97      45.553  33.360  43.311  0.00  0.00            
ATOM   1516 HD11 LEU X  97      44.757  33.310  44.058  0.00  0.00            
ATOM   1517 HD12 LEU X  97      45.361  34.311  42.812  0.00  0.00            
ATOM   1518 HD13 LEU X  97      45.373  32.561  42.593  0.00  0.00            
ATOM   1519  CD2 LEU X  97      47.035  34.098  45.107  0.00  0.00            
ATOM   1520 HD21 LEU X  97      46.300  33.651  45.785  0.00  0.00            
ATOM   1521 HD22 LEU X  97      47.977  33.912  45.634  0.00  0.00            
ATOM   1522 HD23 LEU X  97      46.801  35.152  45.029  0.00  0.00            
ATOM   1523  C   LEU X  97      48.940  30.066  44.995  0.00  0.00            
ATOM   1524  O   LEU X  97      49.548  29.314  44.226  0.00  0.00            
ATOM   1525  N   ASN X  98      48.507  29.673  46.186  0.00  0.00            
ATOM   1526  H   ASN X  98      48.218  30.375  46.855  0.00  0.00            
ATOM   1527  CA  ASN X  98      48.387  28.312  46.677  0.00  0.00            
ATOM   1528  HA  ASN X  98      48.686  27.613  45.899  0.00  0.00            
ATOM   1529  CB  ASN X  98      49.324  28.288  47.890  0.00  0.00            
ATOM   1530  HB1 ASN X  98      50.363  28.468  47.623  0.00  0.00            
ATOM   1531  HB2 ASN X  98      49.024  29.156  48.481  0.00  0.00            
ATOM   1532  CG  ASN X  98      49.303  27.007  48.709  0.00  0.00            
ATOM   1533  OD1 ASN X  98      49.959  26.008  48.446  0.00  0.00            
ATOM   1534  ND2 ASN X  98      48.335  26.947  49.634  0.00  0.00            
ATOM   1535 HD21 ASN X  98      48.098  26.129  50.173  0.00  0.00            
ATOM   1536 HD22 ASN X  98      47.795  27.790  49.765  0.00  0.00            
ATOM   1537  C   ASN X  98      46.942  27.861  46.863  0.00  0.00            
ATOM   1538  O   ASN X  98      46.149  28.631  47.403  0.00  0.00            
ATOM   1539  N   PHE X  99      46.662  26.593  46.573  0.00  0.00            
ATOM   1540  H   PHE X  99      47.418  26.066  46.164  0.00  0.00            
ATOM   1541  CA  PHE X  99      45.343  25.988  46.519  0.00  0.00            
ATOM   1542  HA  PHE X  99      44.612  26.548  47.105  0.00  0.00            
ATOM   1543  CB  PHE X  99      44.818  25.969  45.093  0.00  0.00            
ATOM   1544  HB1 PHE X  99      45.113  26.912  44.618  0.00  0.00            
ATOM   1545  HB2 PHE X  99      45.397  25.217  44.542  0.00  0.00            
ATOM   1546  CG  PHE X  99      43.347  25.684  44.902  0.00  0.00            
ATOM   1547  CD1 PHE X  99      42.864  24.451  44.458  0.00  0.00            
ATOM   1548  HD1 PHE X  99      43.522  23.676  44.096  0.00  0.00            
ATOM   1549  CE1 PHE X  99      41.478  24.264  44.452  0.00  0.00            
ATOM   1550  HE1 PHE X  99      40.999  23.326  44.195  0.00  0.00            
ATOM   1551  CZ  PHE X  99      40.577  25.265  44.851  0.00  0.00            
ATOM   1552  HZ  PHE X  99      39.494  25.187  44.899  0.00  0.00            
ATOM   1553  CE2 PHE X  99      41.112  26.520  45.119  0.00  0.00            
ATOM   1554  HE2 PHE X  99      40.436  27.333  45.325  0.00  0.00            
ATOM   1555  CD2 PHE X  99      42.496  26.731  45.260  0.00  0.00            
ATOM   1556  HD2 PHE X  99      42.800  27.765  45.391  0.00  0.00            
ATOM   1557  C   PHE X  99      45.437  24.602  47.137  0.00  0.00            
ATOM   1558  OC1 PHE X  99      45.113  24.515  48.345  0.00  0.00            
ATOM   1559  OC2 PHE X  99      45.911  23.650  46.492  0.00  0.00            
ATOM   1560  N   PRO X 100      48.807  23.374  47.307  0.00  0.00            
ATOM   1561  H1  PRO X 100      48.992  23.826  48.188  0.00  0.00            
ATOM   1562  H2  PRO X 100      48.007  23.773  46.851  0.00  0.00            
ATOM   1563  CD  PRO X 100      48.666  21.952  47.653  0.00  0.00            
ATOM   1564  HD1 PRO X 100      47.605  21.748  47.782  0.00  0.00            
ATOM   1565  HD2 PRO X 100      49.156  21.768  48.608  0.00  0.00            
ATOM   1566  CG  PRO X 100      49.459  21.206  46.576  0.00  0.00            
ATOM   1567  HG1 PRO X 100      48.973  20.352  46.102  0.00  0.00            
ATOM   1568  HG2 PRO X 100      50.372  20.875  47.064  0.00  0.00            
ATOM   1569  CB  PRO X 100      49.774  22.223  45.488  0.00  0.00            
ATOM   1570  HB1 PRO X 100      49.070  22.494  44.703  0.00  0.00            
ATOM   1571  HB2 PRO X 100      50.717  21.922  45.020  0.00  0.00            
ATOM   1572  CA  PRO X 100      49.937  23.466  46.362  0.00  0.00            
ATOM   1573  HA  PRO X 100      50.790  23.415  47.037  0.00  0.00            
ATOM   1574  C   PRO X 100      49.977  24.752  45.557  0.00  0.00            
ATOM   1575  O   PRO X 100      48.930  25.324  45.281  0.00  0.00            
ATOM   1576  N   GLN X 101      51.165  25.189  45.102  0.00  0.00            
ATOM   1577  H   GLN X 101      51.940  24.593  45.357  0.00  0.00            
ATOM   1578  CA  GLN X 101      51.447  26.462  44.468  0.00  0.00            
ATOM   1579  HA  GLN X 101      50.688  27.145  44.860  0.00  0.00            
ATOM   1580  CB  GLN X 101      52.812  27.085  44.727  0.00  0.00            
ATOM   1581  HB1 GLN X 101      53.496  26.253  44.594  0.00  0.00            
ATOM   1582  HB2 GLN X 101      52.942  27.866  43.972  0.00  0.00            
ATOM   1583  CG  GLN X 101      52.862  27.676  46.136  0.00  0.00            
ATOM   1584  HG1 GLN X 101      52.194  28.528  46.241  0.00  0.00            
ATOM   1585  HG2 GLN X 101      52.489  26.925  46.824  0.00  0.00            
ATOM   1586  CD  GLN X 101      54.194  28.253  46.599  0.00  0.00            
ATOM   1587  OE1 GLN X 101      55.100  28.615  45.859  0.00  0.00            
ATOM   1588  NE2 GLN X 101      54.430  28.212  47.918  0.00  0.00            
ATOM   1589 HE21 GLN X 101      55.299  28.669  48.165  0.00  0.00            
ATOM   1590 HE22 GLN X 101      53.697  28.034  48.587  0.00  0.00            
ATOM   1591  C   GLN X 101      51.297  26.358  42.961  0.00  0.00            
ATOM   1592  O   GLN X 101      51.803  25.446  42.312  0.00  0.00            
ATOM   1593  N   ILE X 102      50.581  27.343  42.425  0.00  0.00            
ATOM   1594  H   ILE X 102      50.334  28.058  43.091  0.00  0.00            
ATOM   1595  CA  ILE X 102      50.137  27.620  41.068  0.00  0.00            
ATOM   1596  HA  ILE X 102      50.416  26.766  40.450  0.00  0.00            
ATOM   1597  CB  ILE X 102      48.607  27.526  41.073  0.00  0.00            
ATOM   1598  HB  ILE X 102      48.248  28.323  41.722  0.00  0.00            
ATOM   1599  CG2 ILE X 102      48.083  27.701  39.657  0.00  0.00            
ATOM   1600 HG21 ILE X 102      48.528  26.867  39.113  0.00  0.00            
ATOM   1601 HG22 ILE X 102      47.003  27.733  39.472  0.00  0.00            
ATOM   1602 HG23 ILE X 102      48.400  28.698  39.347  0.00  0.00            
ATOM   1603  CG1 ILE X 102      48.045  26.211  41.596  0.00  0.00            
ATOM   1604 HG11 ILE X 102      48.148  25.513  40.772  0.00  0.00            
ATOM   1605 HG12 ILE X 102      48.586  25.819  42.454  0.00  0.00            
ATOM   1606  CD  ILE X 102      46.557  26.358  41.919  0.00  0.00            
ATOM   1607  HD1 ILE X 102      46.456  26.901  42.854  0.00  0.00            
ATOM   1608  HD2 ILE X 102      46.006  26.972  41.207  0.00  0.00            
ATOM   1609  HD3 ILE X 102      46.131  25.360  42.020  0.00  0.00            
ATOM   1610  C   ILE X 102      50.638  28.936  40.480  0.00  0.00            
ATOM   1611  O   ILE X 102      50.437  30.008  41.030  0.00  0.00            
ATOM   1612  N   THR X 103      51.342  28.786  39.352  0.00  0.00            
ATOM   1613  H   THR X 103      51.288  27.876  38.923  0.00  0.00            
ATOM   1614  CA  THR X 103      51.762  29.879  38.487  0.00  0.00            
ATOM   1615  HA  THR X 103      52.132  30.732  39.059  0.00  0.00            
ATOM   1616  CB  THR X 103      52.869  29.329  37.609  0.00  0.00            
ATOM   1617  HB  THR X 103      53.173  30.034  36.832  0.00  0.00            
ATOM   1618  CG2 THR X 103      54.120  28.846  38.349  0.00  0.00            
ATOM   1619 HG21 THR X 103      54.835  28.354  37.687  0.00  0.00            
ATOM   1620 HG22 THR X 103      54.720  29.677  38.719  0.00  0.00            
ATOM   1621 HG23 THR X 103      53.855  28.275  39.237  0.00  0.00            
ATOM   1622  OG1 THR X 103      52.241  28.255  36.939  0.00  0.00            
ATOM   1623  HG1 THR X 103      52.883  27.756  36.425  0.00  0.00            
ATOM   1624  C   THR X 103      50.586  30.507  37.740  0.00  0.00            
ATOM   1625  O   THR X 103      49.471  30.001  37.834  0.00  0.00            
ATOM   1626  N   LEU X 104      50.967  31.581  37.046  0.00  0.00            
ATOM   1627  H   LEU X 104      51.898  31.909  37.257  0.00  0.00            
ATOM   1628  CA  LEU X 104      50.150  32.349  36.134  0.00  0.00            
ATOM   1629  HA  LEU X 104      49.192  32.526  36.621  0.00  0.00            
ATOM   1630  CB  LEU X 104      50.739  33.721  35.838  0.00  0.00            
ATOM   1631  HB1 LEU X 104      51.787  33.509  35.654  0.00  0.00            
ATOM   1632  HB2 LEU X 104      50.336  34.157  34.924  0.00  0.00            
ATOM   1633  CG  LEU X 104      50.592  34.706  37.001  0.00  0.00            
ATOM   1634  HG  LEU X 104      50.871  34.258  37.954  0.00  0.00            
ATOM   1635  CD1 LEU X 104      51.607  35.817  36.743  0.00  0.00            
ATOM   1636 HD11 LEU X 104      52.595  35.389  36.937  0.00  0.00            
ATOM   1637 HD12 LEU X 104      51.449  36.059  35.693  0.00  0.00            
ATOM   1638 HD13 LEU X 104      51.486  36.612  37.468  0.00  0.00            
ATOM   1639  CD2 LEU X 104      49.215  35.358  37.151  0.00  0.00            
ATOM   1640 HD21 LEU X 104      49.218  35.839  38.125  0.00  0.00            
ATOM   1641 HD22 LEU X 104      49.045  36.121  36.393  0.00  0.00            
ATOM   1642 HD23 LEU X 104      48.455  34.596  37.021  0.00  0.00            
ATOM   1643  C   LEU X 104      49.827  31.630  34.831  0.00  0.00            
ATOM   1644  O   LEU X 104      48.779  31.870  34.225  0.00  0.00            
ATOM   1645  N   TRP X 105      50.643  30.675  34.367  0.00  0.00            
ATOM   1646  H   TRP X 105      51.489  30.524  34.898  0.00  0.00            
ATOM   1647  CA  TRP X 105      50.415  29.981  33.117  0.00  0.00            
ATOM   1648  HA  TRP X 105      49.864  30.655  32.461  0.00  0.00            
ATOM   1649  CB  TRP X 105      51.719  29.537  32.441  0.00  0.00            
ATOM   1650  HB1 TRP X 105      51.567  29.081  31.467  0.00  0.00            
ATOM   1651  HB2 TRP X 105      52.325  30.424  32.278  0.00  0.00            
ATOM   1652  CG  TRP X 105      52.589  28.621  33.227  0.00  0.00            
ATOM   1653  CD1 TRP X 105      52.414  27.282  33.344  0.00  0.00            
ATOM   1654  HD1 TRP X 105      51.596  26.713  32.927  0.00  0.00            
ATOM   1655  NE1 TRP X 105      53.453  26.802  34.105  0.00  0.00            
ATOM   1656  HE1 TRP X 105      53.570  25.807  34.243  0.00  0.00            
ATOM   1657  CE2 TRP X 105      54.325  27.820  34.425  0.00  0.00            
ATOM   1658  CZ2 TRP X 105      55.453  27.759  35.260  0.00  0.00            
ATOM   1659  HZ2 TRP X 105      55.812  26.809  35.625  0.00  0.00            
ATOM   1660  CH2 TRP X 105      56.118  28.953  35.528  0.00  0.00            
ATOM   1661  HH2 TRP X 105      57.038  28.991  36.099  0.00  0.00            
ATOM   1662  CZ3 TRP X 105      55.667  30.191  35.053  0.00  0.00            
ATOM   1663  HZ3 TRP X 105      56.215  31.079  35.327  0.00  0.00            
ATOM   1664  CE3 TRP X 105      54.456  30.212  34.352  0.00  0.00            
ATOM   1665  HE3 TRP X 105      54.058  31.195  34.131  0.00  0.00            
ATOM   1666  CD2 TRP X 105      53.778  29.041  33.970  0.00  0.00            
ATOM   1667  C   TRP X 105      49.602  28.728  33.372  0.00  0.00            
ATOM   1668  O   TRP X 105      49.029  28.213  32.414  0.00  0.00            
ATOM   1669  N   GLN X 106      49.512  28.220  34.609  0.00  0.00            
ATOM   1670  H   GLN X 106      49.971  28.695  35.375  0.00  0.00            
ATOM   1671  CA  GLN X 106      48.758  27.009  34.873  0.00  0.00            
ATOM   1672  HA  GLN X 106      49.105  26.267  34.149  0.00  0.00            
ATOM   1673  CB  GLN X 106      49.113  26.359  36.203  0.00  0.00            
ATOM   1674  HB1 GLN X 106      49.336  27.202  36.862  0.00  0.00            
ATOM   1675  HB2 GLN X 106      48.327  25.660  36.504  0.00  0.00            
ATOM   1676  CG  GLN X 106      50.368  25.510  36.080  0.00  0.00            
ATOM   1677  HG1 GLN X 106      50.092  24.606  35.528  0.00  0.00            
ATOM   1678  HG2 GLN X 106      51.166  26.001  35.516  0.00  0.00            
ATOM   1679  CD  GLN X 106      50.832  25.046  37.452  0.00  0.00            
ATOM   1680  OE1 GLN X 106      51.507  25.727  38.225  0.00  0.00            
ATOM   1681  NE2 GLN X 106      50.739  23.727  37.668  0.00  0.00            
ATOM   1682 HE21 GLN X 106      51.243  23.450  38.503  0.00  0.00            
ATOM   1683 HE22 GLN X 106      50.107  23.145  37.144  0.00  0.00            
ATOM   1684  C   GLN X 106      47.249  27.152  34.730  0.00  0.00            
ATOM   1685  O   GLN X 106      46.727  28.132  35.260  0.00  0.00            
ATOM   1686  N   ARG X 107      46.565  26.113  34.231  0.00  0.00            
ATOM   1687  H   ARG X 107      47.032  25.413  33.675  0.00  0.00            
ATOM   1688  CA  ARG X 107      45.139  26.041  34.475  0.00  0.00            
ATOM   1689  HA  ARG X 107      44.680  26.827  35.070  0.00  0.00            
ATOM   1690  CB  ARG X 107      44.483  26.061  33.094  0.00  0.00            
ATOM   1691  HB1 ARG X 107      44.919  25.246  32.519  0.00  0.00            
ATOM   1692  HB2 ARG X 107      43.418  25.915  33.271  0.00  0.00            
ATOM   1693  CG  ARG X 107      44.609  27.415  32.403  0.00  0.00            
ATOM   1694  HG1 ARG X 107      45.614  27.530  31.996  0.00  0.00            
ATOM   1695  HG2 ARG X 107      43.982  27.285  31.524  0.00  0.00            
ATOM   1696  CD  ARG X 107      44.173  28.613  33.240  0.00  0.00            
ATOM   1697  HD1 ARG X 107      43.090  28.588  33.366  0.00  0.00            
ATOM   1698  HD2 ARG X 107      44.650  28.634  34.219  0.00  0.00            
ATOM   1699  NE  ARG X 107      44.449  29.868  32.526  0.00  0.00            
ATOM   1700  HE  ARG X 107      43.773  30.149  31.836  0.00  0.00            
ATOM   1701  CZ  ARG X 107      45.576  30.595  32.571  0.00  0.00            
ATOM   1702  NH1 ARG X 107      45.718  31.603  31.704  0.00  0.00            
ATOM   1703 HH11 ARG X 107      45.101  31.731  30.919  0.00  0.00            
ATOM   1704 HH12 ARG X 107      46.585  32.108  31.641  0.00  0.00            
ATOM   1705  NH2 ARG X 107      46.541  30.331  33.467  0.00  0.00            
ATOM   1706 HH21 ARG X 107      46.584  29.540  34.098  0.00  0.00            
ATOM   1707 HH22 ARG X 107      47.283  31.005  33.570  0.00  0.00            
ATOM   1708  C   ARG X 107      44.831  24.769  35.242  0.00  0.00            
ATOM   1709  O   ARG X 107      44.707  23.736  34.596  0.00  0.00            
ATOM   1710  N   PRO X 108      44.802  24.722  36.579  0.00  0.00            
ATOM   1711  CD  PRO X 108      45.459  25.630  37.500  0.00  0.00            
ATOM   1712  HD1 PRO X 108      44.688  26.337  37.787  0.00  0.00            
ATOM   1713  HD2 PRO X 108      46.298  26.181  37.073  0.00  0.00            
ATOM   1714  CG  PRO X 108      45.826  24.857  38.766  0.00  0.00            
ATOM   1715  HG1 PRO X 108      45.691  25.463  39.663  0.00  0.00            
ATOM   1716  HG2 PRO X 108      46.854  24.477  38.733  0.00  0.00            
ATOM   1717  CB  PRO X 108      44.744  23.787  38.798  0.00  0.00            
ATOM   1718  HB1 PRO X 108      43.926  24.243  39.348  0.00  0.00            
ATOM   1719  HB2 PRO X 108      45.010  22.876  39.323  0.00  0.00            
ATOM   1720  CA  PRO X 108      44.377  23.559  37.337  0.00  0.00            
ATOM   1721  HA  PRO X 108      44.996  22.711  37.016  0.00  0.00            
ATOM   1722  C   PRO X 108      42.890  23.292  37.181  0.00  0.00            
ATOM   1723  O   PRO X 108      42.058  24.192  37.172  0.00  0.00            
ATOM   1724  N   LEU X 109      42.538  22.003  37.124  0.00  0.00            
ATOM   1725  H   LEU X 109      43.318  21.382  36.971  0.00  0.00            
ATOM   1726  CA  LEU X 109      41.178  21.518  37.016  0.00  0.00            
ATOM   1727  HA  LEU X 109      40.700  22.283  36.413  0.00  0.00            
ATOM   1728  CB  LEU X 109      41.123  20.142  36.356  0.00  0.00            
ATOM   1729  HB1 LEU X 109      41.880  19.468  36.761  0.00  0.00            
ATOM   1730  HB2 LEU X 109      40.169  19.685  36.628  0.00  0.00            
ATOM   1731  CG  LEU X 109      41.235  20.149  34.832  0.00  0.00            
ATOM   1732  HG  LEU X 109      40.524  20.830  34.360  0.00  0.00            
ATOM   1733  CD1 LEU X 109      42.623  20.502  34.284  0.00  0.00            
ATOM   1734 HD11 LEU X 109      43.435  19.905  34.696  0.00  0.00            
ATOM   1735 HD12 LEU X 109      42.637  20.383  33.202  0.00  0.00            
ATOM   1736 HD13 LEU X 109      42.865  21.560  34.347  0.00  0.00            
ATOM   1737  CD2 LEU X 109      40.972  18.707  34.419  0.00  0.00            
ATOM   1738 HD21 LEU X 109      39.923  18.454  34.561  0.00  0.00            
ATOM   1739 HD22 LEU X 109      41.193  18.553  33.363  0.00  0.00            
ATOM   1740 HD23 LEU X 109      41.581  17.977  34.958  0.00  0.00            
ATOM   1741  C   LEU X 109      40.552  21.525  38.399  0.00  0.00            
ATOM   1742  O   LEU X 109      41.205  21.240  39.390  0.00  0.00            
ATOM   1743  N   VAL X 110      39.263  21.856  38.516  0.00  0.00            
ATOM   1744  H   VAL X 110      38.782  22.059  37.650  0.00  0.00            
ATOM   1745  CA  VAL X 110      38.447  21.850  39.714  0.00  0.00            
ATOM   1746  HA  VAL X 110      38.904  21.093  40.354  0.00  0.00            
ATOM   1747  CB  VAL X 110      38.346  23.181  40.447  0.00  0.00            
ATOM   1748  HB  VAL X 110      37.784  23.116  41.388  0.00  0.00            
ATOM   1749  CG1 VAL X 110      39.723  23.691  40.862  0.00  0.00            
ATOM   1750 HG11 VAL X 110      40.134  22.858  41.430  0.00  0.00            
ATOM   1751 HG12 VAL X 110      40.298  23.791  39.945  0.00  0.00            
ATOM   1752 HG13 VAL X 110      39.692  24.596  41.474  0.00  0.00            
ATOM   1753  CG2 VAL X 110      37.698  24.222  39.539  0.00  0.00            
ATOM   1754 HG21 VAL X 110      37.659  25.155  40.109  0.00  0.00            
ATOM   1755 HG22 VAL X 110      38.215  24.280  38.571  0.00  0.00            
ATOM   1756 HG23 VAL X 110      36.643  24.025  39.435  0.00  0.00            
ATOM   1757  C   VAL X 110      37.025  21.379  39.414  0.00  0.00            
ATOM   1758  O   VAL X 110      36.625  21.389  38.252  0.00  0.00            
ATOM   1759  N   THR X 111      36.307  21.084  40.500  0.00  0.00            
ATOM   1760  H   THR X 111      36.711  21.192  41.417  0.00  0.00            
ATOM   1761  CA  THR X 111      34.934  20.640  40.444  0.00  0.00            
ATOM   1762  HA  THR X 111      34.732  20.426  39.395  0.00  0.00            
ATOM   1763  CB  THR X 111      34.810  19.362  41.263  0.00  0.00            
ATOM   1764  HB  THR X 111      33.767  19.079  41.112  0.00  0.00            
ATOM   1765  CG2 THR X 111      35.752  18.372  40.577  0.00  0.00            
ATOM   1766 HG21 THR X 111      36.825  18.529  40.555  0.00  0.00            
ATOM   1767 HG22 THR X 111      35.729  17.393  41.060  0.00  0.00            
ATOM   1768 HG23 THR X 111      35.425  18.266  39.543  0.00  0.00            
ATOM   1769  OG1 THR X 111      35.146  19.534  42.623  0.00  0.00            
ATOM   1770  HG1 THR X 111      34.378  19.276  43.133  0.00  0.00            
ATOM   1771  C   THR X 111      34.030  21.745  40.980  0.00  0.00            
ATOM   1772  O   THR X 111      34.400  22.490  41.889  0.00  0.00            
ATOM   1773  N   ILE X 112      32.849  21.888  40.372  0.00  0.00            
ATOM   1774  H   ILE X 112      32.611  21.256  39.621  0.00  0.00            
ATOM   1775  CA  ILE X 112      31.984  23.012  40.695  0.00  0.00            
ATOM   1776  HA  ILE X 112      32.237  23.361  41.703  0.00  0.00            
ATOM   1777  CB  ILE X 112      32.096  24.164  39.715  0.00  0.00            
ATOM   1778  HB  ILE X 112      33.048  24.692  39.814  0.00  0.00            
ATOM   1779  CG2 ILE X 112      32.107  23.712  38.251  0.00  0.00            
ATOM   1780 HG21 ILE X 112      31.886  24.480  37.508  0.00  0.00            
ATOM   1781 HG22 ILE X 112      33.111  23.315  38.058  0.00  0.00            
ATOM   1782 HG23 ILE X 112      31.351  22.951  38.088  0.00  0.00            
ATOM   1783  CG1 ILE X 112      31.071  25.250  40.037  0.00  0.00            
ATOM   1784 HG11 ILE X 112      30.072  24.979  39.704  0.00  0.00            
ATOM   1785 HG12 ILE X 112      31.103  25.533  41.088  0.00  0.00            
ATOM   1786  CD  ILE X 112      31.340  26.524  39.250  0.00  0.00            
ATOM   1787  HD1 ILE X 112      31.074  26.341  38.205  0.00  0.00            
ATOM   1788  HD2 ILE X 112      30.583  27.200  39.663  0.00  0.00            
ATOM   1789  HD3 ILE X 112      32.304  27.011  39.391  0.00  0.00            
ATOM   1790  C   ILE X 112      30.554  22.505  40.778  0.00  0.00            
ATOM   1791  O   ILE X 112      30.117  21.776  39.898  0.00  0.00            
ATOM   1792  N   ARG X 113      29.819  23.001  41.782  0.00  0.00            
ATOM   1793  H   ARG X 113      30.289  23.509  42.520  0.00  0.00            
ATOM   1794  CA  ARG X 113      28.384  22.762  41.880  0.00  0.00            
ATOM   1795  HA  ARG X 113      28.040  22.286  40.964  0.00  0.00            
ATOM   1796  CB  ARG X 113      27.872  21.993  43.093  0.00  0.00            
ATOM   1797  HB1 ARG X 113      28.306  22.534  43.943  0.00  0.00            
ATOM   1798  HB2 ARG X 113      26.788  22.025  43.035  0.00  0.00            
ATOM   1799  CG  ARG X 113      28.316  20.537  43.006  0.00  0.00            
ATOM   1800  HG1 ARG X 113      28.222  20.144  41.986  0.00  0.00            
ATOM   1801  HG2 ARG X 113      29.359  20.575  43.310  0.00  0.00            
ATOM   1802  CD  ARG X 113      27.576  19.576  43.931  0.00  0.00            
ATOM   1803  HD1 ARG X 113      26.511  19.621  43.688  0.00  0.00            
ATOM   1804  HD2 ARG X 113      27.879  18.557  43.691  0.00  0.00            
ATOM   1805  NE  ARG X 113      27.766  19.768  45.365  0.00  0.00            
ATOM   1806  HE  ARG X 113      28.454  20.433  45.695  0.00  0.00            
ATOM   1807  CZ  ARG X 113      27.068  19.217  46.379  0.00  0.00            
ATOM   1808  NH1 ARG X 113      27.296  19.650  47.627  0.00  0.00            
ATOM   1809 HH11 ARG X 113      28.152  20.140  47.842  0.00  0.00            
ATOM   1810 HH12 ARG X 113      26.734  19.367  48.424  0.00  0.00            
ATOM   1811  NH2 ARG X 113      26.178  18.239  46.185  0.00  0.00            
ATOM   1812 HH21 ARG X 113      26.117  17.896  45.245  0.00  0.00            
ATOM   1813 HH22 ARG X 113      25.716  17.908  47.021  0.00  0.00            
ATOM   1814  C   ARG X 113      27.560  24.036  41.796  0.00  0.00            
ATOM   1815  O   ARG X 113      27.723  24.927  42.624  0.00  0.00            
ATOM   1816  N   ILE X 114      26.834  24.236  40.689  0.00  0.00            
ATOM   1817  H   ILE X 114      26.639  23.486  40.043  0.00  0.00            
ATOM   1818  CA  ILE X 114      26.153  25.482  40.397  0.00  0.00            
ATOM   1819  HA  ILE X 114      26.032  25.966  41.377  0.00  0.00            
ATOM   1820  CB  ILE X 114      26.964  26.331  39.432  0.00  0.00            
ATOM   1821  HB  ILE X 114      27.920  26.470  39.929  0.00  0.00            
ATOM   1822  CG2 ILE X 114      27.188  25.772  38.031  0.00  0.00            
ATOM   1823 HG21 ILE X 114      26.317  26.018  37.424  0.00  0.00            
ATOM   1824 HG22 ILE X 114      28.048  26.338  37.660  0.00  0.00            
ATOM   1825 HG23 ILE X 114      27.340  24.698  38.105  0.00  0.00            
ATOM   1826  CG1 ILE X 114      26.497  27.785  39.379  0.00  0.00            
ATOM   1827 HG11 ILE X 114      25.530  27.889  38.879  0.00  0.00            
ATOM   1828 HG12 ILE X 114      26.426  28.101  40.414  0.00  0.00            
ATOM   1829  CD  ILE X 114      27.471  28.661  38.603  0.00  0.00            
ATOM   1830  HD1 ILE X 114      28.454  28.465  39.035  0.00  0.00            
ATOM   1831  HD2 ILE X 114      27.339  28.620  37.514  0.00  0.00            
ATOM   1832  HD3 ILE X 114      27.334  29.678  38.962  0.00  0.00            
ATOM   1833  C   ILE X 114      24.778  25.150  39.836  0.00  0.00            
ATOM   1834  O   ILE X 114      24.643  24.320  38.940  0.00  0.00            
ATOM   1835  N   GLY X 115      23.735  25.858  40.290  0.00  0.00            
ATOM   1836  H   GLY X 115      23.884  26.365  41.144  0.00  0.00            
ATOM   1837  CA  GLY X 115      22.366  25.672  39.868  0.00  0.00            
ATOM   1838  HA1 GLY X 115      21.831  26.351  40.530  0.00  0.00            
ATOM   1839  HA2 GLY X 115      22.204  26.099  38.873  0.00  0.00            
ATOM   1840  C   GLY X 115      21.744  24.280  39.977  0.00  0.00            
ATOM   1841  O   GLY X 115      21.123  23.905  38.986  0.00  0.00            
ATOM   1842  N   GLY X 116      21.992  23.525  41.046  0.00  0.00            
ATOM   1843  H   GLY X 116      22.457  23.994  41.800  0.00  0.00            
ATOM   1844  CA  GLY X 116      21.763  22.100  41.220  0.00  0.00            
ATOM   1845  HA1 GLY X 116      22.053  21.783  42.217  0.00  0.00            
ATOM   1846  HA2 GLY X 116      20.694  21.922  41.212  0.00  0.00            
ATOM   1847  C   GLY X 116      22.428  21.171  40.211  0.00  0.00            
ATOM   1848  O   GLY X 116      21.857  20.105  39.996  0.00  0.00            
ATOM   1849  N   GLN X 117      23.524  21.597  39.585  0.00  0.00            
ATOM   1850  H   GLN X 117      23.798  22.556  39.765  0.00  0.00            
ATOM   1851  CA  GLN X 117      24.254  20.713  38.700  0.00  0.00            
ATOM   1852  HA  GLN X 117      23.779  19.728  38.761  0.00  0.00            
ATOM   1853  CB  GLN X 117      24.136  21.150  37.238  0.00  0.00            
ATOM   1854  HB1 GLN X 117      24.671  22.090  37.290  0.00  0.00            
ATOM   1855  HB2 GLN X 117      24.739  20.494  36.617  0.00  0.00            
ATOM   1856  CG  GLN X 117      22.717  21.274  36.693  0.00  0.00            
ATOM   1857  HG1 GLN X 117      22.140  21.879  37.386  0.00  0.00            
ATOM   1858  HG2 GLN X 117      22.845  21.776  35.728  0.00  0.00            
ATOM   1859  CD  GLN X 117      22.008  19.939  36.548  0.00  0.00            
ATOM   1860  OE1 GLN X 117      22.625  18.887  36.722  0.00  0.00            
ATOM   1861  NE2 GLN X 117      20.711  19.987  36.247  0.00  0.00            
ATOM   1862 HE21 GLN X 117      20.313  19.084  36.057  0.00  0.00            
ATOM   1863 HE22 GLN X 117      20.237  20.871  36.123  0.00  0.00            
ATOM   1864  C   GLN X 117      25.706  20.494  39.109  0.00  0.00            
ATOM   1865  O   GLN X 117      26.329  21.431  39.586  0.00  0.00            
ATOM   1866  N   LEU X 118      26.318  19.325  38.898  0.00  0.00            
ATOM   1867  H   LEU X 118      25.816  18.484  38.669  0.00  0.00            
ATOM   1868  CA  LEU X 118      27.756  19.120  38.975  0.00  0.00            
ATOM   1869  HA  LEU X 118      27.987  19.832  39.762  0.00  0.00            
ATOM   1870  CB  LEU X 118      27.925  17.706  39.532  0.00  0.00            
ATOM   1871  HB1 LEU X 118      27.584  17.664  40.573  0.00  0.00            
ATOM   1872  HB2 LEU X 118      27.388  17.080  38.828  0.00  0.00            
ATOM   1873  CG  LEU X 118      29.399  17.320  39.587  0.00  0.00            
ATOM   1874  HG  LEU X 118      29.799  17.435  38.584  0.00  0.00            
ATOM   1875  CD1 LEU X 118      30.243  18.046  40.630  0.00  0.00            
ATOM   1876 HD11 LEU X 118      29.921  17.792  41.635  0.00  0.00            
ATOM   1877 HD12 LEU X 118      31.300  17.765  40.639  0.00  0.00            
ATOM   1878 HD13 LEU X 118      30.210  19.113  40.395  0.00  0.00            
ATOM   1879  CD2 LEU X 118      29.359  15.834  39.962  0.00  0.00            
ATOM   1880 HD21 LEU X 118      30.390  15.494  40.091  0.00  0.00            
ATOM   1881 HD22 LEU X 118      28.734  15.680  40.837  0.00  0.00            
ATOM   1882 HD23 LEU X 118      28.955  15.221  39.154  0.00  0.00            
ATOM   1883  C   LEU X 118      28.408  19.286  37.608  0.00  0.00            
ATOM   1884  O   LEU X 118      27.935  18.729  36.625  0.00  0.00            
ATOM   1885  N   LYS X 119      29.532  20.004  37.613  0.00  0.00            
ATOM   1886  H   LYS X 119      29.718  20.427  38.518  0.00  0.00            
ATOM   1887  CA  LYS X 119      30.314  20.462  36.480  0.00  0.00            
ATOM   1888  HA  LYS X 119      30.206  19.753  35.667  0.00  0.00            
ATOM   1889  CB  LYS X 119      29.795  21.850  36.113  0.00  0.00            
ATOM   1890  HB1 LYS X 119      29.599  22.428  37.010  0.00  0.00            
ATOM   1891  HB2 LYS X 119      30.617  22.252  35.509  0.00  0.00            
ATOM   1892  CG  LYS X 119      28.520  21.721  35.280  0.00  0.00            
ATOM   1893  HG1 LYS X 119      28.801  21.171  34.386  0.00  0.00            
ATOM   1894  HG2 LYS X 119      27.795  21.157  35.874  0.00  0.00            
ATOM   1895  CD  LYS X 119      27.873  23.059  34.926  0.00  0.00            
ATOM   1896  HD1 LYS X 119      27.480  23.467  35.859  0.00  0.00            
ATOM   1897  HD2 LYS X 119      28.552  23.750  34.438  0.00  0.00            
ATOM   1898  CE  LYS X 119      26.647  22.774  34.064  0.00  0.00            
ATOM   1899  HE1 LYS X 119      27.077  22.304  33.180  0.00  0.00            
ATOM   1900  HE2 LYS X 119      25.989  22.083  34.589  0.00  0.00            
ATOM   1901  NZ  LYS X 119      25.850  23.980  33.759  0.00  0.00            
ATOM   1902  HZ1 LYS X 119      26.294  24.667  33.173  0.00  0.00            
ATOM   1903  HZ2 LYS X 119      25.011  23.799  33.222  0.00  0.00            
ATOM   1904  HZ3 LYS X 119      25.536  24.422  34.612  0.00  0.00            
ATOM   1905  C   LYS X 119      31.817  20.475  36.733  0.00  0.00            
ATOM   1906  O   LYS X 119      32.295  20.475  37.860  0.00  0.00            
ATOM   1907  N   GLU X 120      32.551  20.611  35.628  0.00  0.00            
ATOM   1908  H   GLU X 120      32.139  20.620  34.711  0.00  0.00            
ATOM   1909  CA  GLU X 120      33.989  20.735  35.752  0.00  0.00            
ATOM   1910  HA  GLU X 120      34.348  20.724  36.790  0.00  0.00            
ATOM   1911  CB  GLU X 120      34.728  19.727  34.888  0.00  0.00            
ATOM   1912  HB1 GLU X 120      34.600  19.964  33.829  0.00  0.00            
ATOM   1913  HB2 GLU X 120      35.770  19.773  35.223  0.00  0.00            
ATOM   1914  CG  GLU X 120      34.321  18.266  35.076  0.00  0.00            
ATOM   1915  HG1 GLU X 120      34.013  18.219  36.118  0.00  0.00            
ATOM   1916  HG2 GLU X 120      33.406  18.007  34.538  0.00  0.00            
ATOM   1917  CD  GLU X 120      35.400  17.244  34.794  0.00  0.00            
ATOM   1918  OE1 GLU X 120      36.276  17.039  35.668  0.00  0.00            
ATOM   1919  OE2 GLU X 120      35.454  16.802  33.631  0.00  0.00            
ATOM   1920  C   GLU X 120      34.430  22.130  35.320  0.00  0.00            
ATOM   1921  O   GLU X 120      33.828  22.657  34.391  0.00  0.00            
ATOM   1922  N   ALA X 121      35.392  22.727  36.027  0.00  0.00            
ATOM   1923  H   ALA X 121      35.824  22.171  36.746  0.00  0.00            
ATOM   1924  CA  ALA X 121      36.040  23.930  35.533  0.00  0.00            
ATOM   1925  HA  ALA X 121      35.711  23.936  34.486  0.00  0.00            
ATOM   1926  CB  ALA X 121      35.483  25.154  36.245  0.00  0.00            
ATOM   1927  HB1 ALA X 121      34.393  25.140  36.267  0.00  0.00            
ATOM   1928  HB2 ALA X 121      35.875  25.258  37.261  0.00  0.00            
ATOM   1929  HB3 ALA X 121      35.787  26.001  35.631  0.00  0.00            
ATOM   1930  C   ALA X 121      37.560  23.849  35.581  0.00  0.00            
ATOM   1931  O   ALA X 121      38.167  22.856  35.972  0.00  0.00            
ATOM   1932  N   LEU X 122      38.190  24.989  35.299  0.00  0.00
[truncated: 8,228,247 more chars]
